# Supplementary material for: Chromosome architecture constrains horizontal gene transfer in bacteria
Source: PLoS Genet. 2018 May 29;14(5):e1007421. doi: 10.1371/journal.pgen.1007421 (PMC5993296; doi:10.1371/journal.pgen.1007421)
Supplement: S1 Dataset — (XLSX) [file pgen.1007421.s001.xlsx]

## Sheet: Yersinia pseudotuberculosis
Performed On	7/16/2009 at 4:48:03 PM	Compilation of AIMS from 17 files
Organism	Yersinia pseudotuberculosis YPIII
Replicon	Complete genome
Accession	NC_010465
Division	Gammaproteobacteria
Family	Enterobacteriaceae
GenomeID	786
RRNAPrototype	781
RepliconLength	4689441	*
Origin	4653956
Terminus	2188001
Threshold Bound	0
Threshold1	50
Threshold2	25
Minimum N	1
Maximum N	2147483647
Minimum Arm N	263
Minimum Skew	58
Maximum Skew	100
Arm Skew
Minimum Fold Excess	1.2
Maximum Fold Excess	10000
Arm Excess
Minimum Bias Excess	4.37
Arm Bias
Sequence	N	Complement	N	Bias	Fold Excess	Bias Excess
ACAGGCRG	316	CYGCCTGT	203	60.89	2.11	15.52
ACAGGMRG	427	CYKCCTGT	289	59.64	1.89	11.97
ACAGGYAG	266	CTRCCTGT	167	61.43	2.97	14.41
ACAGGYMG	425	CKRCCTGT	307	58.06	2.02	13.96
ACAGGYRG	455	CYRCCTGT	297	60.51	1.88	13.78
ACAGKCMG	387	CKGMCTGT	257	60.09	1.96	11.87
ACAGKYAG	360	CTRMCTGT	249	59.11	2.55	13.01
ACAKGCAG	272	CTGCMTGT	184	59.65	2.53	14.76
ACAKGCRG	440	CYGCMTGT	318	58.05	1.86	14.57
ACAKGMAG	416	CTKCMTGT	293	58.67	2	11.04
ACAKGYAG	369	CTRCMTGT	262	58.48	2.53	14.29
ACRGGYAG	463	CTRCCYGT	317	59.36	1.88	12.01
ACRGRCAG	442	CTGYCYGT	318	58.16	1.76	9.06
AGCKKAGA	222	TCTMMGCT	147	60.16	3.08	18.89
AGCKTRGA	214	TCYAMGCT	136	61.14	3.19	15.25
AGCTKAGM	236	KCTMAGCT	143	62.27	2.91	13.39
AGCTKAKA	268	TMTMAGCT	187	58.9	2.54	14.31
AGCTTARA	154	TYTAAGCT	85	64.44	4.8	17.62
AGCTTARM	240	KYTAAGCT	171	58.39	2.63	16.94
AGCTTMGR	193	YCKAAGCT	131	59.57	3.96	18.85
AGCTTRGM	242	KCYAAGCT	171	58.6	2.89	16.88
AGCTTRRA	287	TYYAAGCT	206	58.22	2.71	14.66
AGCYKAGA	181	TCTMRGCT	108	62.63	4.16	16.76
AGCYTAGM	163	KCTARGCT	108	60.15	5	22.5
AGCYTMGA	169	TCKARGCT	101	62.59	4.08	17.08
AGCYTRGA	198	TCYARGCT	118	62.66	3.23	14.86
AGKYAGCT	249	AGCTRMCT	161	60.73	2.47	13.63
AGMKTAGA	187	TCTAMKCT	117	61.51	4	22.21
AGMTKAGA	223	TCTMAKCT	134	62.46	2.87	16.97
AGMTTAGR	168	YCTAAKCT	97	63.4	5.28	17.07
AGMTTAKA	195	TMTAAKCT	132	59.63	4.11	21.11
AGMTTMGA	193	TCKAAKCT	116	62.46	3.56	18.94
AGMTYAGA	197	TCTRAKCT	131	60.06	3.46	18.36
AGMYTAGA	138	TCTARKCT	58	70.41	6.55	19.21
AGYKTAGA	180	TCTAMRCT	116	60.81	4.13	20.34
AGYTKAGA	209	TCTMARCT	117	64.11	3.31	16.81
AGYTTAGM	204	KCTAARCT	136	60	3.75	22.31
AGYTTAGR	175	YCTAARCT	104	62.72	5.07	17.28
AGYTTAKA	202	TMTAARCT	145	58.21	3.86	16.79
AGYTTARA	285	TYTAARCT	195	59.38	2.97	18.21
AGYTTMGA	185	TCKAARCT	108	63.14	4.12	18.61
AGYYTAGA	137	TCTARRCT	68	66.83	7.2	22.28
AKCTKAGA	183	TCTMAGMT	109	62.67	4	17.33
AKCTTAGM	171	KCTAAGMT	117	59.38	5.08	20.46
AKCTTARA	238	TYTAAGMT	154	60.71	3.24	14.29
AKCTTMGA	186	TCKAAGMT	131	58.68	4	17.44
AKMAGGGC	460	GCCCTKMT	284	61.83	1.37	7.96
AKMTTAGA	182	TCTAAKMT	116	61.07	4	18.93
AKYTTAGA	222	TCTAARMT	130	63.07	3.12	18.03
ARTGRTGG	639	CCAYCAYT	438	59.33	1.36	4.67
ARYTTAGA	185	TCTAARYT	108	63.14	5.54	18.06
ATKRGCGC	535	GCGCYMAT	346	60.73	1.39	5.8
ATTGKMTG	551	CAKMCAAT	397	58.12	1.37	5.28
CACAGGYA	223	TRCCTGTG	145	60.6	2.82	14.74
CACAKGCA	228	TGCMTGTG	153	59.84	2.54	13.92
CAGKGCRG	529	CYGCMCTG	346	60.46	1.4	5.55
CCGMACAG	236	CTGTKCGG	160	59.6	3.22	16.2
CGCRCAGG	255	CCTGYGCG	159	61.59	3.55	15.28
CGCRCAGR	387	YCTGYGCG	280	58.02	2.36	13.28
CGCRCARG	374	CYTGYGCG	267	58.35	2.34	10.92
CGCRCRGG	363	CCYGYGCG	247	59.51	2.26	11.27
CGCRYAGG	312	CCTRYGCG	220	58.65	2.9	13.55
CGMACAGG	240	CCTGTKCG	128	65.22	3.06	11.85
CGMACAGR	355	YCTGTKCG	244	59.27	2.3	13.59
CGMACARG	362	CYTGTKCG	244	59.74	2.13	9.39
CGMACRGG	343	CCYGTKCG	223	60.6	1.99	9.5
CGMGTKGG	297	CCMACKCG	178	62.53	1.4	9.86
CGMRCAGG	429	CCTGYKCG	294	59.34	2.04	15.01
CGYAMAGG	347	CCTKTRCG	226	60.56	2.03	10.58
CGYRCAGG	401	CCTGYRCG	252	61.41	2.06	12.25
CKTAGAAR	222	YTTCTAMG	146	60.33	2.75	14.86
CTTAGAMM	130	KKTCTAAG	89	59.36	7.58	19.77
CTTAGARR	166	YYTCTAAG	98	62.88	3.7	18.11
CTTAGMAR	167	YTKCTAAG	113	59.64	4.35	21.66
CTTAGRAR	152	YTYCTAAG	76	66.67	4.77	19.44
CTTAGRMA	143	TKYCTAAG	94	60.34	6.93	21.87
CTTMGAAA	149	TTTCKAAG	82	64.5	4.97	19.13
CTTMGARA	191	TYTCKAAG	137	58.23	3.4	17.32
CTTMGRAA	193	TTYCKAAG	124	60.88	3.81	19.59
CTTRGAAA	153	TTTCYAAG	104	59.53	4.95	20.81
CTTRGAAR	233	YTTCYAAG	157	59.74	2.64	17.5
CYTMGAAA	187	TTTCKARG	116	61.72	4.08	16.75
GARKGGTT	344	AACCMYTC	210	62.09	1.37	6.99
GCACRGGY	463	RCCYGTGC	313	59.66	1.68	7
GCAGCKTA	236	TAMGCTGC	155	60.36	3.28	14.33
GCAGYKTA	416	TAMRCTGC	267	60.91	2.07	10.1
GCAGYTKA	443	TMARCTGC	287	60.68	1.83	9.78
GCAGYTTA	261	TAARCTGC	158	62.29	2.78	13.01
GCAGYTTR	517	YAARCTGC	343	60.12	1.73	7.72
GCKKAGAA	329	TTCTMMGC	194	62.91	2.17	11.57
GCKTMGAA	230	TTCKAMGC	129	64.07	2.84	11.61
GCKTRGAA	259	TTCYAMGC	138	65.24	2.5	11.19
GCMCAGGC	268	GCCTGKGC	164	62.04	2.33	11.51
GCMGCKTA	396	TAMGCKGC	283	58.32	2.12	12.29
GCRCAGGC	372	GCCTGYGC	222	62.63	1.92	8.66
GCRCAGKC	455	GMCTGYGC	286	61.4	1.92	7.7
GCRCAGRC	472	GYCTGYGC	321	59.52	1.55	7.71
GCRCAKGC	472	GCMTGYGC	313	60.13	1.69	6.67
GCRCRGGC	559	GCCYGYGC	370	60.17	1.44	5.17
GCRGGGGR	408	YCCCCYGC	144	73.91	1.43	5.57
GCRGYTTA	490	TAARCYGC	347	58.54	1.69	7.88
GCRMAGGC	601	GCCTKYGC	419	58.92	1.44	5.34
GCRYAGGC	473	GCCTRYGC	325	59.27	1.72	8.22
GCTKAGAA	204	TTCTMAGC	100	67.11	3.17	15.73
GCTKAGAM	256	KTCTMAGC	146	63.68	2.75	12.54
GCTKAGAR	273	YTCTMAGC	155	63.79	2.33	18.68
GCTKAGRA	280	TYCTMAGC	173	61.81	2.54	12.77
GCTKARAA	587	TTYTMAGC	411	58.82	1.57	9.16
GCTKMGAA	295	TTCKMAGC	189	60.95	2.3	11.83
GCTKRGAA	345	TTCYMAGC	199	63.42	2.07	13.23
GCTTAGMR	219	YKCTAAGC	136	61.69	3.34	20.66
GCTTAGRM	171	KYCTAAGC	94	64.53	5.35	19.72
GCTTAGRR	169	YYCTAAGC	99	63.06	4.79	20.68
GCTTAKAM	239	KTMTAAGC	133	64.25	3.22	12.26
GCTTAKAR	215	YTMTAAGC	143	60.06	3.36	17.28
GCTTAKRA	271	TYMTAAGC	148	64.68	2.71	12.33
GCTTARAR	266	YTYTAAGC	173	60.59	2.67	13.5
GCTTARRA	230	TYYTAAGC	160	58.97	3.62	14.68
GCTTMGAM	214	KTCKAAGC	112	65.64	3.42	14.21
GCTTMGAR	197	YTCKAAGC	103	65.67	3.69	17.93
GCTTMGMA	205	TKCKAAGC	127	61.75	3.54	15.4
GCTTMGRA	202	TYCKAAGC	104	66.01	3.86	15.47
GCTTMKAA	260	TTMKAAGC	173	60.05	2.59	13.41
GCTTRGAA	164	TTCYAAGC	60	73.21	3.92	17.53
GCTTRGAR	209	YTCYAAGC	93	69.21	3.04	20.79
GCTTRGMA	290	TKCYAAGC	193	60.04	2.1	14.08
GCTTRGRA	241	TYCYAAGC	119	66.94	2.96	19.07
GCTTRKAA	268	TTMYAAGC	166	61.75	2.4	13.7
GCTYAGAR	224	YTCTRAGC	157	58.79	3.08	16.69
GCTYMGAA	231	TTCKRAGC	142	61.93	3.14	13.39
GCTYRGAA	244	TTCYRAGC	159	60.55	2.74	13.83
GCYKAGAA	278	TTCTMRGC	171	61.92	2.42	11.23
GCYTAGAR	143	YTCTARGC	65	68.75	5.82	20.97
GCYTRGAA	259	TTCYARGC	155	62.56	2.54	11.65
GGCAGCKK	455	MMGCTGCC	281	61.82	1.78	12.74
GGCAGMKT	488	AMKCTGCC	302	61.77	1.73	11.18
GGCAGYKT	504	AMRCTGCC	333	60.22	1.61	6.08
GGCMGMTT	567	AAKCKGCC	369	60.58	1.55	10.03
GGCRRGGG	419	CCCYYGCC	163	71.99	1.45	4.84
GGGCAGRR	454	YYCTGCCC	214	67.96	1.48	7.99
GGGCGYKA	452	TMRCGCCC	215	67.77	1.27	5.31
GGGKATYG	571	CRATMCCC	382	59.92	1.38	6.38
GGGMAGRG	359	CYCTKCCC	127	73.87	1.63	6.85
GGGRTRTT	457	AAYAYCCC	298	60.53	1.34	5.35
GGGYATTK	661	MAATRCCC	463	58.81	1.34	4.97
GGGYRGGG	407	CCCYRCCC	81	83.4	1.54	5.11
GGKCRGGG	447	CCCYGMCC	163	73.28	1.35	7.21
GGKYAGGG	384	CCCTRMCC	145	72.59	1.39	10.74
GGRCAKGG	320	CCMTGYCC	130	71.11	1.43	9.84
GGRMAGGG	294	CCCTKYCC	79	78.82	1.76	8.68
GGTMTTKG	615	CMAAKACC	422	59.31	1.27	9.81
GGYAGCKT	381	AMGCTRCC	235	61.85	2.11	10.83
GGYAGCYT	346	ARGCTRCC	229	60.17	1.89	9.21
GGYAGMTT	414	AAKCTRCC	248	62.54	1.82	10.61
GGYAKCTT	431	AAGMTRCC	291	59.7	2.08	12.27
GGYARCTT	386	AAGYTRCC	276	58.31	1.96	10.53
GGYARGGG	335	CCCYTRCC	155	68.37	1.45	11.33
GGYGGGGR	464	YCCCCRCC	178	72.27	1.38	4.95
GGYRGCTT	532	AAGCYRCC	332	61.57	1.73	6.9
GGYRGGGG	461	CCCCYRCC	135	77.35	1.61	5.26
GKGATGGM	547	KCCATCMC	370	59.65	1.39	6.64
GKGCAGGR	424	YCCTGCMC	145	74.52	1.31	6.25
GKGRTGGG	413	CCCAYCMC	207	66.61	1.39	4.9
GKTCACTG	319	CAGTGAMC	203	61.11	2.46	10.02
GKTCAYTG	599	CARTGAMC	416	59.01	1.74	8.73
GKTCRCTG	499	CAGYGAMC	334	59.9	1.71	7.01
GKTMACTG	497	CAGTKAMC	359	58.06	1.69	7.74
GKTRGGGG	358	CCCCYAMC	124	74.27	1.5	7.36
GKTTAKTG	685	CAMTAAMC	464	59.62	1.29	5.91
GKTYACTG	651	CAGTRAMC	447	59.29	1.63	6.06
GKTYATTG	806	CAATRAMC	556	59.18	1.22	4.83
GKYCACTG	453	CAGTGRMC	325	58.23	1.85	8.7
GKYGGGGG	428	CCCCCRMC	146	74.56	1.47	5.32
GMACAGGC	371	GCCTGTKC	254	59.36	1.99	10.5
GMACAGGY	582	RCCTGTKC	408	58.79	1.79	8.4
GMAGCKTA	318	TAMGCTKC	203	61.04	2.44	11.01
GMAGYTTA	349	TAARCTKC	211	62.32	2.15	11.01
GMTTAGAR	192	YTCTAAKC	105	64.65	3.66	16.27
GMTTAGRA	169	TYCTAAKC	101	62.59	4.49	17.57
GMTTAKAA	275	TTMTAAKC	180	60.44	2.63	15.13
GMTTMGAA	217	TTCKAAKC	136	61.47	3.13	14.05
GMTTRGAA	253	TTCYAAKC	145	63.57	2.55	14.86
GRGCAGGG	301	CCCTGCYC	47	86.49	1.62	6.84
GRGCAGRG	434	CYCTGCYC	132	76.68	1.47	4.8
GRGCAKGG	476	CCMTGCYC	160	74.84	1.4	7.64
GRGCARGG	472	CCYTGCYC	179	72.5	1.35	5.16
GRGCRGGG	483	CCCYGCYC	95	83.56	1.46	6.62
GRGKGGTT	311	AACCMCYC	187	62.45	1.59	7.09
GRGMAGGG	434	CCCTKCYC	88	83.14	1.51	8.13
GTGAKGGM	453	KCCMTCAC	292	60.81	1.38	6.02
GTGAYGGM	540	KCCRTCAC	361	59.93	1.27	4.8
GTKCACTG	267	CAGTGMAC	177	60.14	3.33	10.9
GTKCAYTG	495	CARTGMAC	322	60.59	2.02	8.12
GTKMACTG	492	CAGTKMAC	347	58.64	1.65	6.89
GTKYACTG	529	CAGTRMAC	383	58	1.78	7.67
GTRATGGR	449	YCCATYAC	275	62.02	1.33	6.4
GTTCACTK	270	MAGTGAAC	176	60.54	2.87	10.08
GTTKAKTG	619	CAMTMAAC	397	60.93	1.25	5.5
GTTMRCTG	487	CAGYKAAC	335	59.25	1.68	7.42
GTTYACTG	387	CAGTRAAC	257	60.09	2.03	9.38
GTTYAYTG	726	CARTRAAC	495	59.46	1.64	7.99
GTYYACTG	442	CAGTRRAC	310	58.78	1.77	8.29
GYACAGGC	294	GCCTGTRC	171	63.23	2.36	11.33
GYACAGGM	425	KCCTGTRC	254	62.59	1.77	6.95
GYACAGKC	336	GMCTGTRC	219	60.54	2.19	10.02
GYACAGRC	368	GYCTGTRC	247	59.84	2	10.35
GYACAKGC	397	GCMTGTRC	263	60.15	2.03	9.18
GYAGCKTA	325	TAMGCTRC	210	60.75	2.51	9.9
GYAGCTKA	287	TMAGCTRC	191	60.04	2.5	10.84
GYAGCTTR	350	YAAGCTRC	229	60.45	2.19	12.23
GYAGKGCA	329	TGCMCTRC	178	64.89	1.38	11
GYAGYTTA	355	TAARCTRC	210	62.83	2.19	10.83
GYAKCTTA	252	TAAGMTRC	181	58.2	3.28	14.18
GYGATGGM	700	KCCATCRC	499	58.38	1.2	4.86
GYKGGGGG	443	CCCCCMRC	173	71.92	1.25	5.14
GYMCAGGC	399	GCCTGKRC	267	59.91	1.88	10.09
GYMGCTTA	340	TAAGCKRC	226	60.07	2.22	12.52
GYRCAGGC	591	GCCTGYRC	364	61.88	1.47	6.55
GYRGCTTA	393	TAAGCYRC	276	58.74	2.07	10.25
GYTKAGAA	351	TTCTMARC	209	62.68	1.85	10.48
GYTTAGAA	151	TTCTAARC	68	68.95	4.75	18.21
GYTTAGAM	196	KTCTAARC	100	66.22	4.08	16.86
GYTTAGAR	195	YTCTAARC	109	64.14	3.5	19.86
GYTTAGRA	196	TYCTAARC	120	62.03	3.54	18.57
GYTTMGAA	230	TTCKAARC	132	63.54	3.11	15.77
GYTTRGAA	289	TTCYAARC	176	62.15	2.3	14.77
KCACAGGY	393	RCCTGTGM	261	60.09	1.85	8.75
KCACAGKC	322	GMCTGTGM	200	61.69	1.97	8.71
KCMCAGGC	384	GCCTGKGM	253	60.28	1.8	8.8
KCTKAGAA	246	TTCTMAGM	154	61.5	2.76	16.49
KCTTAGRA	141	TYCTAAGM	75	65.28	6.62	19.68
KCTTMGAA	205	TTCKAAGM	119	63.27	3.83	15.75
KCTTRGAA	218	TTCYAAGM	130	62.64	2.76	17.5
KGGCARGG	527	CCYTGCCM	207	71.8	1.36	6.03
KGGCRGGG	660	CCCYGCCM	178	78.76	1.35	4.64
KGKGATGG	603	CCATCMCM	345	63.61	1.3	8.9
KGTGAKGG	501	CCMTCACM	282	63.98	1.35	11.26
KGTGATGG	393	CCATCACM	231	62.98	1.43	14.73
KGTRATGG	656	CCATYACM	446	59.53	1.22	6.91
KMTTAGAA	227	TTCTAAKM	125	64.49	2.77	16.5
KYACAGGC	458	GCCTGTRM	311	59.56	1.72	8.78
MAGGGCAR	476	YTGCCCTK	301	61.26	1.37	8.22
MGCKTAGA	183	TCTAMGCK	113	61.82	4.24	19.38
MGCTTAGM	212	KCTAAGCK	145	59.38	3.17	19.34
MGCTTAGR	181	YCTAAGCK	103	63.73	5.02	17.56
MGCTTAKA	203	TMTAAGCK	142	58.84	4.07	19.31
MGCTTMGA	201	TCKAAGCK	124	61.85	3.57	20.46
MGCTTRGA	207	TCYAAGCK	106	66.13	3.56	17.08
MGMTTAGA	166	TCTAAKCK	89	65.1	4.68	20.74
MGYTTAGA	192	TCTAARCK	105	64.65	4.57	20.2
MKCTTAGA	145	TCTAAGMK	76	65.61	6.06	19.48
MTTAGAAA	179	TTTCTAAK	119	60.07	3.67	17.89
RCRGGCAG	655	CTGCCYGY	467	58.38	1.52	8.29
RCTKAGAA	288	TTCTMAGY	183	61.15	2.4	11.63
RCTTAGMA	183	TKCTAAGY	115	61.41	3.77	17.33
RGCAGKGC	519	GCMCTGCY	275	65.37	1.29	6.6
RGCAKGGC	550	GCCMTGCY	327	62.71	1.34	7.24
RGCKTAGA	217	TCTAMGCY	139	60.96	2.76	14.6
RGCTKAGA	276	TCTMAGCY	135	67.15	2.27	12.18
RGCTTAGR	186	YCTAAGCY	111	62.63	4	15.24
RGCTTAKA	225	TMTAAGCY	131	63.2	3.08	17.23
RGCTTMGA	241	TCKAAGCY	147	62.11	3.09	12.37
RGGCAGCK	364	MGCTGCCY	236	60.67	1.83	11.27
RGGCAGYT	364	ARCTGCCY	230	61.28	2.12	10.43
RGGCRGCT	333	AGCYGCCY	219	60.33	2.13	11.65
RGGGGGMA	379	TKCCCCCY	179	67.92	1.52	6.78
RGGYAGCT	252	AGCTRCCY	152	62.38	2.73	12.16
RGGYAGGG	301	CCCTRCCY	78	79.42	1.54	8.65
RGKGATGG	624	CCATCMCY	339	64.8	1.26	4.61
RGYTTAGA	215	TCTAARCY	105	67.19	3.21	16.94
RKCAGGGC	569	GCCCTGMY	314	64.44	1.3	8.62
RRGCAGGG	469	CCCTGCYY	132	78.04	1.42	6.9
RYTTAGAA	251	TTCTAARY	152	62.28	3.04	15.49
TGKCGKGG	480	CCMCGMCA	255	65.31	1.29	5.14
TGYKATGG	425	CCATMRCA	268	61.33	1.33	6.61
TTRGCGCR	621	YGCGCYAA	424	59.43	1.29	5.26
TTRGYGCG	486	CGCRCYAA	292	62.47	1.24	6.72
YAGCYTAG	157	CTARGCTR	108	59.25	5.19	20.09
YGCACAGR	336	YCTGTGCR	222	60.22	2.22	8.87
YGCRCAGG	462	CCTGYGCR	279	62.35	2.07	6.68
YGMACAGG	508	CCTGTKCR	286	63.98	1.76	7.5
YGYACAGG	358	CCTGTRCR	206	63.48	2.22	9.47
YMGCTTAG	202	CTAAGCKR	134	60.12	4.38	18.79
YTTAGAAR	267	YTTCTAAR	179	59.87	2.49	17.35

## Sheet: Xylella fastidiosa
Performed On	7/16/2009 at 4:47:38 PM	Compilation of AIMS from 13 files
Organism	Xylella fastidiosa M23
Replicon	Complete genome
Accession	NC_010577
Division	Gammaproteobacteria
Family	Xanthomonadaceae
GenomeID	793
RRNAPrototype	792
RepliconLength	2535690	*
Origin	2490601
Terminus	1204201
Threshold Bound	0
Threshold1	50
Threshold2	25
Minimum N	1
Maximum N	2147483647
Minimum Arm N	152
Minimum Skew	60
Maximum Skew	100
Arm Skew
Minimum Fold Excess	1.17
Maximum Fold Excess	10000
Arm Excess
Minimum Bias Excess	3.8
Arm Bias
Sequence	N	Complement	N	Bias	Fold Excess	Bias Excess
AGCGGMTK	309	MAKCCGCT	191	61.8	1.5	6.35
AGGTGCCM	114	KGGCACCT	74	60.64	1.91	16.72
AGGTGCYM	184	KRGCACCT	114	61.74	1.73	9.85
AGKAGTRA	120	TYACTMCT	73	62.18	1.71	14.19
AGKTGCCM	208	KGGCAMCT	123	62.84	1.45	8.75
AGKTGCYC	164	GRGCAMCT	90	64.57	1.85	8.6
AGTARTAR	132	YTAYTACT	87	60.27	2.4	14.73
AGYARTAG	166	CTAYTRCT	108	60.58	1.6	13.7
AKCGKATG	224	CATMCGMT	124	64.37	1.48	7.21
AKGTGCCM	214	KGGCACMT	139	60.62	1.57	11.12
AKKATTAT	160	ATAATMMT	102	61.07	1.66	13.93
AKTTMTGC	159	GCAKAAMT	89	64.11	1.55	10.89
ARTGCTKT	303	AMAGCAYT	151	66.74	1.23	10.94
ARTGCTTY	331	RAAGCAYT	188	63.78	1.37	8.25
ATCGTRTY	272	RAYACGAT	146	65.07	1.35	9.7
ATKGAYTT	298	AARTCMAT	174	63.14	1.21	6.03
ATKTTATK	267	MATAAMAT	103	72.16	1.8	6.41
ATKTTAYG	143	CRTAAMAT	59	70.79	1.71	12.02
ATKTTMTT	333	AAKAAMAT	178	65.17	1.33	4.76
ATKTYATT	349	AATRAMAT	172	66.99	1.53	8.36
ATMTKGTC	160	GACMAKAT	100	61.54	1.55	9.29
ATTKYATT	339	AATRMAAT	174	66.08	1.38	3.64
ATTTKATY	316	RATMAAAT	173	64.62	1.2	4.48
ATTTTAYK	234	MRTAAAAT	112	67.63	1.62	5.84
ATTTYAYT	278	ARTRAAAT	168	62.33	1.63	6.96
ATTTYMTT	338	AAKRAAAT	217	60.9	1.53	9.17
ATTYYATT	280	AATRRAAT	160	63.64	1.49	7.79
ATYGTATY	185	RATACRAT	117	61.26	1.6	9.33
CAAGGRTG	156	CAYCCTTG	95	62.15	1.56	10.98
CACGKKTT	161	AAMMCGTG	99	61.92	1.59	10.45
CAGYGCTY	348	RAGCRCTG	231	60.1	1.29	7.5
CATGMTTK	305	MAAKCATG	201	60.28	1.85	7.27
CAYGGKGA	265	TCMCCRTG	171	60.78	1.47	9.22
CGGTGAYA	147	TRTCACCG	96	60.49	1.66	11.56
CGKTTTTT	213	AAAAAMCG	87	71	1.52	6.11
CGRGGTKC	114	GMACCYCG	66	63.33	1.63	15.1
CGRTGCGM	361	KCGCAYCG	234	60.67	1.26	4.11
CMCGGKGA	192	TCMCCGKG	111	63.37	1.61	10.44
CTGGGMKG	282	CMKCCCAG	170	62.39	1.36	6.22
CTGRGATK	242	MATCYCAG	116	67.6	1.44	5.99
CTGYTTCK	284	MGAARCAG	169	62.69	1.47	6.3
CTTGTCYK	131	MRGACAAG	77	62.98	1.77	12.43
GAGAKGCM	127	KGCMTCTC	79	61.65	1.77	10.66
GAGAKGCR	167	YGCMTCTC	86	66.01	1.69	14.59
GAGATGCR	119	YGCATCTC	58	67.23	1.81	14.02
GAGATGMR	195	YKCATCTC	97	66.78	1.65	9.69
GAGATRCR	164	YGYATCTC	102	61.65	1.64	11.88
GATGMGAK	352	MTCKCATC	160	68.75	1.3	3.91
GATGMGMT	466	AKCKCATC	247	65.36	1.27	3.68
GATGMRAT	450	ATYKCATC	286	61.14	1.29	5.87
GATGRKAT	291	ATMYCATC	123	70.29	1.31	5.57
GATGRRAT	314	ATYYCATC	181	63.43	1.31	8.62
GCRGCTGK	335	MCAGCYGC	187	64.18	1.23	4.36
GCRGCTGR	349	YCAGCYGC	190	64.75	1.4	7.36
GCRGCYGG	317	CCRGCYGC	186	63.02	1.4	10.26
GKCGKGAA	152	TTCMCGMC	88	63.33	1.67	13.59
GKCGTKAA	170	TTMACGMC	86	66.41	1.65	10.62
GKCGTRAA	155	TTYACGMC	99	61.02	2.07	9.86
GKCGYGAA	153	TTCRCGMC	89	63.22	1.77	18.32
GKGACTGM	214	KCAGTCMC	113	65.44	1.81	9.56
GKGACTKC	190	GMAGTCMC	121	61.09	2.23	12.49
GKGACTTY	177	RAAGTCMC	93	65.56	1.86	9.16
GKGGAYCT	122	AGRTCCMC	71	63.21	2	17.49
GKGRCTGC	322	GCAGYCMC	172	65.18	1.38	4.05
GKKACTGC	246	GCAGTMMC	137	64.23	1.8	7.99
GKYGTAGC	232	GCTACRMC	116	66.67	1.32	7.02
GMGATRCG	320	CGYATCKC	175	64.65	1.4	4.47
GMTGARAT	318	ATYTCAKC	195	61.99	1.35	8.01
GMTGRGAT	325	ATCYCAKC	138	70.19	1.4	9.5
GRTGCCRT	475	AYGGCAYC	310	60.51	1.4	6.01
GTAMTGYG	315	CRCAKTAC	151	67.6	1.57	5.56
GTCTAYTK	113	MARTAGAC	46	71.07	1.79	9.7
GTGACKGC	154	GCMGTCAC	85	64.44	1.8	8.9
GTGACKGM	252	KCMGTCAC	128	66.32	1.62	10.96
GTGACKKC	241	GMMGTCAC	141	63.09	1.64	7
GTGACTGM	142	KCAGTCAC	70	66.98	1.82	14.99
GTGACTKC	135	GMAGTCAC	81	62.5	1.96	14.77
GTGACTKM	224	KMAGTCAC	120	65.12	1.61	12.78
GTGACTKY	269	RMAGTCAC	140	65.77	1.57	6.96
GTGACTRM	195	KYAGTCAC	116	62.7	1.64	10.86
GTGACYGM	251	KCRGTCAC	165	60.34	1.39	8.36
GTGGGRAY	178	RTYCCCAC	84	67.94	1.7	7.96
GTGGMYCT	158	AGRKCCAC	74	68.1	1.93	10.27
GTGRAYCT	169	AGRTYCAC	74	69.55	1.49	8.23
GTGRCAGY	285	RCTGYCAC	160	64.04	1.29	4.86
GTGRMCCT	125	AGGKYCAC	78	61.58	1.65	10.73
GTKACTGC	141	GCAGTMAC	72	66.2	1.63	9.19
GTKACTGM	253	KCAGTMAC	127	66.58	1.56	6.64
GTKACTKC	229	GMAGTMAC	130	63.79	1.54	10.21
GTKARTAG	109	CTAYTMAC	39	73.65	1.51	11.35
GYGACTGM	257	KCAGTCRC	142	64.41	1.38	7.81
GYGGAYCT	148	AGRTCCRC	89	62.45	1.87	14.27
GYGGRTCT	169	AGAYCCRC	89	65.5	1.52	8.47
GYGMCTTT	226	AAAGKCRC	138	62.09	1.52	6.91
GYGYTGAA	335	TTCARCRC	198	62.85	1.29	4.04
KAGATGCR	185	YGCATCTM	107	63.36	1.83	8.38
KAGCRGTA	169	TACYGCTM	93	64.5	1.56	9.74
KAKTTTAT	217	ATAAAMTM	97	69.11	1.82	7.56
KATCGTAK	138	MTACGATM	86	61.61	1.64	10.97
KATKTTAT	238	ATAAMATM	105	69.39	1.57	5.88
KATTTKAT	314	ATMAAATM	145	68.41	1.34	6.59
KATTTTYA	342	TRAAAATM	187	64.65	1.24	4.69
KAYCGATG	210	CATCGRTM	137	60.52	1.65	8.93
KCCTRATG	247	CATYAGGM	120	67.3	1.33	7.19
KGAGAKGC	217	GCMTCTCM	92	70.23	1.53	7.3
KGCCTKAT	200	ATMAGGCM	100	66.67	1.55	8.03
KGCCTTMT	158	AKAAGGCM	91	63.45	1.78	8.15
KGCGKATT	316	AATMCGCM	156	66.95	1.59	5.19
KGCMTGAT	292	ATCAKGCM	181	61.73	1.36	6.48
KTTTCKTC	240	GAMGAAAM	129	65.04	1.41	6.52
KTTYTTAC	177	GTAARAAM	98	64.36	1.7	7.73
KTYATTCC	161	GGAATRAM	106	60.3	1.6	12.43
MAGTRCTT	272	AAGYACTK	147	64.92	1.4	5.77
MAGTRGTA	156	TACYACTK	94	62.4	1.75	9.03
MAGYGCTT	387	AAGCRCTK	253	60.47	1.38	5.26
MAKCTTGT	156	ACAAGMTK	102	60.47	1.64	12.51
MARTGCTT	356	AAGCAYTK	224	61.38	1.41	5.5
MATGCTTK	317	MAAGCATK	204	60.84	1.48	10.38
MGCGGMTG	299	CAKCCGCK	198	60.16	1.5	7.75
MGGATKAT	244	ATMATCCK	125	66.12	1.37	10.16
MKGTGATA	167	TATCACMK	93	64.23	1.53	7.2
MTAAYGTT	116	AACRTTAK	76	60.42	1.72	15.09
MTGCMGTG	361	CACKGCAK	181	66.61	1.33	4.17
MTRTGACT	116	AGTCAYAK	60	65.91	1.96	10.36
RATGATGC	279	GCATCATY	173	61.73	1.3	9.07
RATGCGAK	336	MTCGCATY	197	63.04	1.37	4.31
RCGGCTGR	335	YCAGCCGY	204	62.15	1.29	7.92
RCGTTTTM	238	KAAAACGY	138	63.3	1.59	6.34
RGTGAYAG	212	CTRTCACY	115	64.83	1.51	6.04
RGTGTARG	156	CYTACACY	72	68.42	1.75	7.25
RKGGATCT	158	AGATCCMY	89	63.97	1.68	8.64
RRTAATGT	195	ACATTAYY	101	65.88	1.65	10.87
RTAGGYGT	245	ACRCCTAY	76	76.32	1.37	5.49
RTAMTGCG	267	CGCAKTAY	174	60.54	1.48	6.88
RTTTTTAM	242	KTAAAAAY	142	63.02	1.48	7.62
RYAGGGCA	171	TGCCCTRY	96	64.04	1.52	7.01
TACTGCGR	124	YCGCAGTA	61	67.03	1.8	8.84
TACTGYGR	192	YCRCAGTA	108	64	1.7	9.12
TACYGCGR	197	YCGCRGTA	126	60.99	1.59	11.54
TAGCCAKK	156	MMTGGCTA	75	67.53	1.65	7.83
TAGCCRTR	134	YAYGGCTA	73	64.73	1.66	15.27
TAMTGCGR	235	YCGCAKTA	127	64.92	1.55	9.85
TAYCGATG	129	CATCGRTA	85	60.28	1.78	11.36
TAYMGATG	212	CATCKRTA	138	60.57	1.66	11.65
TAYYGATG	402	CATCRRTA	220	64.63	1.44	5.59
TCAKTTKA	142	TMAAMTGA	74	65.74	1.72	17.59
TCTTKTTY	308	RAAMAAGA	164	65.25	1.44	3.76
TGACKTYT	153	ARAMGTCA	90	62.96	1.96	15.91
TGAKTRGC	299	GCYAMTCA	161	65	1.43	8.08
TGAMKTTT	230	AAAMKTCA	124	64.97	1.41	6.46
TGAMTTYT	228	ARAAKTCA	149	60.48	1.52	11.8
TGARTRAT	306	ATYAYTCA	176	63.49	1.24	4.58
TGCGGRYT	197	ARYCCGCA	119	62.34	1.52	9.57
TGGCKTCT	122	AGAMGCCA	66	64.89	1.75	8.79
TGKGKCGC	290	GCGMCMCA	139	67.6	1.27	3.83
TGKMGTCT	118	AGACKMCA	64	64.84	1.87	10.6
TGKRTCGC	300	GCGAYMCA	154	66.08	1.46	7.15
TGRCKTCT	181	AGAMGYCA	106	63.07	1.72	10.74
TGRCTTYT	240	ARAAGYCA	137	63.66	1.6	8.66
TGRTTRGC	377	GCYAAYCA	205	64.78	1.29	3.94
TGTCGYKA	158	TMRCGACA	92	63.2	1.52	10.24
TGTGRGKA	170	TMCYCACA	93	64.64	1.69	10.04
TKATKTTA	220	TAAMATMA	94	70.06	1.57	6.41
TKCGGRTT	216	AAYCCGMA	118	64.67	1.38	5.66
TKCKATAG	126	CTATMGMA	69	64.62	1.86	14.23
TMCYGATG	348	CATCRGKA	188	64.93	1.36	8.23
TRACKTTT	144	AAAMGTYA	88	62.07	1.93	13.99
TRKCGTCT	139	AGACGMYA	79	63.76	1.92	11.62
TTAKTKTA	128	TAMAMTAA	47	73.14	1.77	9.84
TTATTMCR	159	YGKAATAA	94	62.85	1.67	10.49
TTTCGKCY	118	RGMCGAAA	61	65.92	1.71	11.44
TTTRTARG	137	CYTAYAAA	59	69.9	1.72	10.75
TTTYTTAY	349	RTAARAAA	163	68.16	1.26	4.69
TYATKTTA	134	TAAMATRA	65	67.34	1.58	10.02
TYCTGMTG	344	CAKCAGRA	183	65.28	1.31	8.3
TYTCTGMG	182	CKCAGARA	104	63.64	1.58	8.52
YAGYGCTT	347	AAGCRCTR	201	63.32	1.39	4.46
YATGCTTK	201	MAAGCATR	130	60.73	1.56	8.09
YCTTGTTY	221	RAACAAGR	132	62.61	1.71	9.62
YCTTGTYT	170	ARACAAGR	100	62.96	1.74	8.99
YGCGGRTT	229	AAYCCGCR	127	64.33	1.35	6.2
YRTGACTT	163	AAGTCAYR	83	66.26	1.56	9.45
YTGAGATR	193	YATCTCAR	119	61.86	1.56	9.25
YTGGGTCR	234	YGACCCAR	139	62.73	1.45	6.5
YTKTTTAT	366	ATAAAMAR	157	69.98	1.24	3.99

## Sheet: Xanthomonas campestris
Performed On	7/16/2009 at 4:42:12 PM	Compilation of AIMS from 16 files
Organism	Xanthomonas campestris pv. vesicatoria str. 85-10
Replicon	Complete genome
Accession	NC_007508
Division	Gammaproteobacteria
Family	Xanthomonadaceae
GenomeID	777
RRNAPrototype	774
RepliconLength	5178466	*
Origin	14439
Terminus	2765001
Threshold Bound	0
Threshold1	50
Threshold2	25
Minimum N	1
Maximum N	2147483647
Minimum Arm N	442
Minimum Skew	58
Maximum Skew	100
Arm Skew
Minimum Fold Excess	1.2
Maximum Fold Excess	10000
Arm Excess
Minimum Bias Excess	4.37
Arm Bias
Sequence	N	Complement	N	Bias	Fold Excess	Bias Excess
AARGGMTG	219	CAKCCYTT	145	60.16	1.68	8.53
AGCRGGGY	791	RCCCYGCT	432	64.68	1.3	5.95
AGGKCMGG	532	CCKGMCCT	337	61.22	1.34	5.87
AGKGCRGG	556	CCYGCMCT	236	70.2	1.52	5.66
AGKGGAKG	208	CMTCCMCT	102	67.1	1.49	10.18
AGKGYAGG	357	CCTRCMCT	139	71.98	1.55	6.75
AGMAGGTG	460	CACCTKCT	331	58.15	1.34	9.63
AGTGGAKG	133	CMTCCACT	76	63.64	2.04	14.83
AGTGGRKG	269	CMYCCACT	147	64.66	1.52	8.61
AGTRGAKG	164	CMTCYACT	101	61.89	1.82	12.19
AKMAGGTG	642	CACCTKMT	453	58.63	1.36	8.04
ATGGYATK	286	MATRCCAT	180	61.37	1.54	11.76
CAGGGRRG	164	CYYCCCTG	78	67.77	1.87	9.56
CGAMGGGY	553	RCCCKTCG	397	58.21	1.36	7.81
CGGGKAKG	259	CMTMCCCG	165	61.08	1.59	9.16
CGRGGKAG	181	CTMCCYCG	95	65.58	2	9.13
CGRGGYAG	406	CTRCCYCG	228	64.04	1.6	9.33
CGRGKTAG	124	CTAMCYCG	74	62.63	2.81	14.99
CRGGGAMG	289	CKTCCCYG	191	60.21	1.62	10.34
GACGGKGR	547	YCMCCGTC	375	59.33	1.46	9.54
GACKGTGR	496	YCACMGTC	347	58.84	1.43	10.33
GCAGGGKG	389	CMCCCTGC	218	64.09	1.47	11.82
GCAKGGGG	182	CCCCMTGC	89	67.16	1.68	11.85
GCGGGCRG	802	CYGCCCGC	567	58.58	1.34	10.98
GCGGGYGK	1277	MCRCCCGC	903	58.58	1.23	7.9
GCGGGYGR	1428	YCRCCCGC	1034	58	1.32	6.55
GCGGGYRG	1281	CYRCCCGC	872	59.5	1.27	9.73
GCGRGYAG	1061	CTRCYCGC	732	59.17	1.26	6.4
GCMGGGGR	355	YCCCCKGC	224	61.31	1.41	13.18
GGACGRGR	347	YCYCGTCC	249	58.22	1.45	8.65
GGCAGGKM	889	KMCCTGCC	465	65.66	1.32	5.65
GGCGGGCR	962	YGCCCGCC	645	59.86	1.26	8.78
GGGCAGKY	867	RMCTGCCC	518	62.6	1.23	5.16
GGGCAGRG	449	CYCTGCCC	77	85.36	1.69	7.09
GGGCAGRR	641	YYCTGCCC	219	74.53	1.52	6.11
GGGCAKRG	772	CYMTGCCC	319	70.76	1.42	5.46
GGGCGGGC	308	GCCCGCCC	181	62.99	1.53	11.06
GGGCMGGG	613	CCCKGCCC	194	75.96	1.38	7.76
GGGCMGRG	781	CYCKGCCC	335	69.98	1.38	5.82
GGGCRGGM	864	KCCYGCCC	575	60.04	1.31	6.54
GGGCRGGY	1123	RCCYGCCC	639	63.73	1.29	7.91
GGGGCAGR	319	YCTGCCCC	96	76.87	1.87	7.46
GGGGCRGR	555	YCYGCCCC	202	73.32	1.54	8.17
GGGGKAGR	153	YCTMCCCC	61	71.5	1.61	9.1
GGGGKAKG	161	CMTMCCCC	70	69.7	1.58	8.08
GGGGKARG	129	CYTMCCCC	65	66.49	1.7	9.78
GGGGMMGG	538	CCKKCCCC	290	64.98	1.48	5.86
GGGGYAGR	394	YCTRCCCC	117	77.1	1.91	7.11
GGGKAGGY	174	RCCTMCCC	94	64.93	1.5	8.15
GGGKAGKG	189	CMCTMCCC	55	77.46	1.6	13.45
GGGKCAGR	538	YCTGMCCC	298	64.35	1.61	7.37
GGGKMAGG	513	CCTKMCCC	277	64.94	1.37	5.52
GGGKYAGG	466	CCTRMCCC	232	66.76	1.66	6.6
GGGMAGRG	534	CYCTKCCC	123	81.28	1.59	8.3
GGGMGGGC	379	GCCCKCCC	201	65.34	1.39	10.15
GGGMMGGG	723	CCCKKCCC	260	73.55	1.35	7.6
GGGRRCGG	375	CCGYYCCC	210	64.1	1.41	7.95
GGGRTAKG	107	CMTAYCCC	55	66.05	2.13	13.95
GGGTAGKK	151	MMCTACCC	53	74.02	1.9	10.83
GGGTAGKR	134	YMCTACCC	50	72.83	1.96	13.61
GGGTMGRG	302	CYCKACCC	195	60.76	1.5	11.83
GGGTRGGK	281	MCCYACCC	106	72.61	1.67	9.29
GGGTRGGR	227	YCCYACCC	91	71.38	1.62	6.88
GGGYAGGK	805	MCCTRCCC	198	80.26	1.56	5.22
GGGYAGGY	769	RCCTRCCC	426	64.35	1.34	7.92
GGGYAGKG	644	CMCTRCCC	166	79.51	1.57	5.66
GGGYAGRG	524	CYCTRCCC	98	84.24	1.74	7.9
GGGYAKGG	773	CCMTRCCC	283	73.2	1.45	4.61
GGGYMGGG	796	CCCKRCCC	281	73.91	1.35	8.49
GGGYRGGC	897	GCCYRCCC	577	60.85	1.25	7.33
GGGYRGGG	755	CCCYRCCC	148	83.61	1.5	4.65
GGKCAGGR	734	YCCTGMCC	359	67.15	1.44	5.42
GGKCAGGY	1162	RCCTGMCC	829	58.36	1.34	4.99
GGKCAGKG	756	CMCTGMCC	330	69.61	1.52	4.44
GGKCAGRG	575	CYCTGMCC	195	74.68	1.66	7.58
GGKCAKGG	935	CCMTGMCC	530	63.82	1.51	5.13
GGKCGGGC	576	GCCCGMCC	372	60.76	1.3	7.31
GGKCMGGG	836	CCCKGMCC	401	67.58	1.38	7.49
GGKGKTTT	228	AAAMCMCC	164	58.16	1.82	15.71
GGKGYAGG	896	CCTRCMCC	519	63.32	1.34	5.91
GGKKCAGG	997	CCTGMMCC	627	61.39	1.32	4.53
GGKMAGGG	573	CCCTKMCC	186	75.49	1.6	6.49
GGKRCTTG	320	CAAGYMCC	202	61.3	1.56	8.63
GGKYAGGG	559	CCCTRMCC	157	78.07	1.66	7.04
GGMGGGCK	993	MGCCCKCC	666	59.86	1.28	6.43
GGMGGGCR	1175	YGCCCKCC	754	60.91	1.22	6.09
GGRCAGRG	521	CYCTGYCC	136	79.3	1.49	7.33
GGRCMGGG	743	CCCKGYCC	303	71.03	1.23	6.15
GGRGTAGK	128	MCTACYCC	40	76.19	1.57	10.08
GGRGYAGG	529	CCTRCYCC	176	75.04	1.67	5.68
GGRKCAGG	843	CCTGMYCC	563	59.96	1.39	5.93
GGRMAGGG	540	CCCTKYCC	139	79.53	1.43	7.5
GGRRTAGG	122	CCTAYYCC	44	73.49	1.92	10.99
GGRTAGGK	135	MCCTAYCC	61	68.88	2.16	11.43
GGRTAGKG	124	CMCTAYCC	46	72.94	1.73	18.73
GGRTAGRG	113	CYCTAYCC	43	72.44	1.86	12.98
GGRTRGGG	245	CCCYAYCC	103	70.4	1.64	6.74
GGRYAGGG	515	CCCTRYCC	100	83.74	1.59	7.32
GGTCTGGA	213	TCCAGACC	141	60.17	2.08	14.36
GGTCTGGR	370	YCCAGACC	260	58.73	1.57	8.67
GGTCTGKA	240	TMCAGACC	165	59.26	2.02	14.07
GGTCTGRA	239	TYCAGACC	160	59.9	2	12.46
GGTCTRGA	221	TCYAGACC	145	60.38	2.1	13.93
GGTCTRGR	385	YCYAGACC	270	58.78	1.6	8.77
GGTCTRRA	250	TYYAGACC	165	60.24	2	11.98
GGTGCTTG	171	CAAGCACC	92	65.02	1.84	9.66
GGTGCTTR	191	YAAGCACC	107	64.09	1.58	8.53
GGTGKKTT	356	AAMMCACC	213	62.57	1.61	10
GGTGKTTT	178	AAAMCACC	109	62.02	1.77	13.59
GGTKKTTT	266	AAAMMACC	187	58.72	1.71	9.16
GGTMTGGA	248	TCCAKACC	175	58.63	1.77	14.25
GGTMTGKA	287	TMCAKACC	203	58.57	1.72	14.22
GGTRCTTG	218	CAAGYACC	139	61.06	1.8	11.66
GGTRCTTR	242	YAAGYACC	157	60.65	1.62	11.05
GGTYTGGA	239	TCCARACC	156	60.51	1.91	13
GGTYTGKA	278	TMCARACC	188	59.66	1.8	12.2
GGTYTGRA	306	TYCARACC	203	60.12	1.69	11.12
GGTYTRGA	253	TCYARACC	164	60.67	1.83	12.66
GGYAGGRG	278	CYCCTRCC	123	69.33	1.5	7.6
GGYAGRGG	307	CCYCTRCC	124	71.23	1.43	11.38
GGYGAGGK	764	MCCTCRCC	396	65.86	1.24	4.14
GKGGAGGK	258	MCCTCCMC	131	66.32	1.6	14.26
GKGTAGGK	168	MCCTACMC	80	67.74	2.03	12.78
GKGTAGGR	120	YCCTACMC	50	70.59	1.83	17.41
GKGTAGKG	147	CMCTACMC	56	72.41	2.33	13.74
GKGTAGRG	127	CYCTACMC	64	66.49	1.84	13.86
GKGYAGGG	726	CCCTRCMC	200	78.4	1.46	4.17
GKKCAGGT	858	ACCTGMMC	543	61.24	1.32	4.57
GKTGKTTT	241	AAAMCAMC	172	58.35	1.73	11.99
GMGGGCGG	522	CCGCCCKC	345	60.21	1.43	7.84
GMGGGCGK	939	MCGCCCKC	654	58.95	1.36	8.11
GMGGGCGR	1043	YCGCCCKC	726	58.96	1.39	5.8
GMGGGCRG	1044	CYGCCCKC	680	60.56	1.34	8.79
GMGGGMGG	594	CCKCCCKC	398	59.88	1.39	6.79
GMGGGYGG	974	CCRCCCKC	619	61.14	1.22	6.43
GMMGGGGG	230	CCCCCKKC	144	61.5	1.48	9.14
GRCAGGKC	847	GMCCTGYC	471	64.26	1.27	5.77
GRCGAKGG	1373	CCMTCGYC	994	58.01	1.26	5.91
GRCGGGCK	1110	MGCCCGYC	797	58.21	1.26	7.1
GRGCAGGG	634	CCCTGCYC	128	83.2	1.5	5.79
GRGCAGKG	877	CMCTGCYC	288	75.28	1.36	4.33
GRGCAGRG	724	CYCTGCYC	192	79.04	1.53	7.63
GRGGYAGG	379	CCTRCCYC	140	73.03	1.71	7.1
GRGKGTTT	118	AAACMCYC	78	60.2	1.91	11.46
GRGMAGGG	748	CCCTKCYC	187	80	1.44	6.4
GRGTAGKG	133	CMCTACYC	32	80.61	2.08	13.84
GRGYAGGG	718	CCCTRCYC	137	83.98	1.58	6.52
GRKCAGGG	868	CCCTGMYC	365	70.4	1.46	5.48
GRTCTGGA	528	TCCAGAYC	370	58.8	1.42	8.29
GRTCTGKA	623	TMCAGAYC	437	58.77	1.33	6.94
GRTCTRGA	541	TCYAGAYC	378	58.87	1.42	7.8
GRTGRGGT	452	ACCYCAYC	312	59.16	1.45	7.98
GTCTKGAM	354	KTCMAGAC	239	59.7	1.5	7.93
GTGGAGGK	175	MCCTCCAC	111	61.19	2.06	18.08
GTGGAGKK	315	MMCTCCAC	199	61.28	1.73	8.59
GTGGAGRK	324	MYCTCCAC	231	58.38	1.46	9.38
GTGGAKGK	575	MCMTCCAC	359	61.56	1.35	8.85
GTGGKKTC	438	GAMMCCAC	305	58.95	1.53	11.29
GTGGTKTC	305	GAMACCAC	218	58.32	1.43	12.91
GTGKAGGK	247	MCCTMCAC	168	59.52	1.96	16.13
GTGRAGGK	301	MCCTYCAC	196	60.56	1.54	12.57
GTGRGGKG	198	CMCCYCAC	105	65.35	1.47	8.15
GTGTTTRC	147	GYAAACAC	80	64.76	1.67	9.01
GTRGAGGK	224	MCCTCYAC	145	60.7	1.86	15
GYAGRGGG	153	CCCYCTRC	82	65.11	1.61	10.95
GYGGGYGA	1183	TCRCCCRC	846	58.3	1.23	4.79
KCAKGGGG	255	CCCCMTGM	137	65.05	1.55	11.53
KCGGGYGG	996	CCRCCCGM	716	58.18	1.25	6.38
KCRGGGGG	175	CCCCCYGM	73	70.56	1.57	9.17
KGGCAGGK	955	MCCTGCCM	337	73.92	1.42	7.62
KGGCGGGC	638	GCCCGCCM	436	59.4	1.42	7.04
KGGCGGGY	954	RCCCGCCM	645	59.66	1.41	7.69
KGGCRGGT	760	ACCYGCCM	438	63.44	1.37	7.69
KGGGCAGR	601	YCTGCCCM	319	65.33	1.47	6.6
KGGGCRGG	818	CCYGCCCM	422	65.97	1.33	6.76
KGGGMAGG	568	CCTKCCCM	291	66.12	1.34	5.42
KGGGTAKG	132	CMTACCCM	63	67.69	1.76	12.31
KGGGYAGG	512	CCTRCCCM	249	67.28	1.63	7.07
KGGKCAGG	771	CCTGMCCM	536	58.99	1.55	6.52
KGGRTAGG	118	CCTAYCCM	62	65.56	2.22	13.81
KGGTAGGK	149	MCCTACCM	74	66.82	1.93	10.21
KGGTAGRG	132	CYCTACCM	59	69.11	1.71	9.22
KGGTRGGG	303	CCCYACCM	129	70.14	1.43	7.83
KGGYAGGG	588	CCCTRCCM	128	82.12	1.55	10.7
KGRGCAGG	892	CCTGCYCM	525	62.95	1.33	5.49
KGRTAGGG	107	CCCTAYCM	40	72.79	2.15	16.57
KGTCTGGA	249	TCCAGACM	161	60.73	2.05	11.85
KGTCTGGR	451	YCCAGACM	305	59.66	1.48	7.17
KGTCTGKA	283	TMCAGACM	189	59.96	1.96	12.19
KGTCTGRA	295	TYCAGACM	193	60.45	1.93	10.22
KGTCTRGA	260	TCYAGACM	173	60.05	2.02	11.27
KGTMTGGA	297	TCCAKACM	204	59.28	1.71	11.64
KGTYTGGA	289	TCCARACM	194	59.83	1.78	10.67
KKGCAGGG	932	CCCTGCMM	353	72.53	1.34	4.48
KRGGCAGG	535	CCTGCCYM	295	64.46	1.43	6.16
KTGGAGGK	247	MCCTCCAM	176	58.39	1.75	14.02
MGGGCRGG	1113	CCYGCCCK	469	70.35	1.31	4.94
RGCAGGKG	896	CMCCTGCY	486	64.83	1.24	4.92
RGCAGGTK	954	MACCTGCY	683	58.28	1.26	5.25
RGCAKGTG	900	CACMTGCY	592	60.32	1.29	5.84
RGGCAGGK	868	MCCTGCCY	282	75.48	1.39	5.65
RGGCAKGG	861	CCMTGCCY	384	69.16	1.32	5.47
RGGCGGGC	567	GCCCGCCY	366	60.77	1.48	7.69
RGGKCAGG	715	CCTGMCCY	355	66.82	1.56	5.1
RGGMAGGG	572	CCCTKCCY	120	82.66	1.4	7.23
RGGMGGGC	706	GCCCKCCY	421	62.64	1.45	6.91
RGGTAGKG	160	CMCTACCY	70	69.57	1.75	9.01
RGGYAGGG	554	CCCTRCCY	104	84.19	1.51	7.65
RGKCAGGG	596	CCCTGMCY	203	74.59	1.46	6.12
RGKGCAGG	1095	CCTGCMCY	544	66.81	1.36	5.12
RGKGGTTT	158	AAACCMCY	112	58.52	1.97	18.98
RGMAGGTG	970	CACCTKCY	655	59.69	1.29	6.2
RGTCTGGA	242	TCCAGACY	166	59.31	1.89	13.96
RGTCTGRA	275	TYCAGACY	191	59.01	1.83	11.79
RGTCTRGA	253	TCYAGACY	171	59.67	1.85	12.83
RGTGKTTT	213	AAAMCACY	141	60.17	1.76	12.11
RGTYTGGA	285	TCCARACY	197	59.13	1.78	11.59
RKCAGGTG	959	CACCTGMY	592	61.83	1.32	4.6
RRCAGGGC	1055	GCCCTGYY	489	68.33	1.26	6.48
RRTAGGGC	146	GCCCTAYY	49	74.87	1.69	8.18
TAKGRCAG	132	CTGYCMTA	71	65.02	2.19	13.31
TAKKGCAG	197	CTGCMMTA	127	60.8	2.03	11.36
TGGAKGKG	587	CMCMTCCA	379	60.77	1.31	11.59
TGGCRKGT	536	ACMYGCCA	376	58.77	1.4	10.24
TGGGGMAK	395	MTKCCCCA	262	60.12	1.48	7.86
TKGCAGGK	584	MCCTGCMA	398	59.47	1.32	7.45
TTMAKGGT	111	ACCMTKAA	79	58.42	2.19	13.89
YGGGKTAG	144	CTAMCCCR	60	70.59	1.75	8.44
YGGGTAGK	178	MCTACCCR	96	64.96	1.62	11.66
YGGKCAGG	1181	CCTGMCCR	833	58.64	1.28	4.79
YRGGCGAG	813	CTCGCCYR	493	62.25	1.24	4.8

## Sheet: Wolbachia
Performed On	7/7/2009 at 4:14:52 PM	Compilation of AIMS from 14 files
Organism	Wolbachia sp. wRi
Replicon	Complete genome
Accession	NC_012416
Division	Alphaproteobacteria
Family	Rickettsiaceae
GenomeID	867
RRNAPrototype	771
RepliconLength	1445873	*
Origin	1417201
Terminus	561601
Threshold Bound	0
Threshold1	50
Threshold2	25
Minimum N	1
Maximum N	2147483647
Minimum Arm N	133
Minimum Skew	54
Maximum Skew	100
Arm Skew
Minimum Fold Excess	1.17
Maximum Fold Excess	10000
Arm Excess
Minimum Bias Excess	3.97
Arm Bias
Sequence	N	Complement	N	Bias	Fold Excess	Bias Excess
AAAATMGY	334	RCKATTTT	282	54.22	1.19	4.57
AAACARYA	388	TRYTGTTT	324	54.49	1.23	4.98
AAACMAYA	331	TRTKGTTT	277	54.44	1.36	6.87
AAAGRAGK	330	MCTYCTTT	240	57.89	1.4	6.35
AAAGRAGT	194	ACTYCTTT	148	56.73	1.92	11.42
AAAGRMGT	240	ACKYCTTT	182	56.87	1.84	9.79
AAAYACCY	120	RGGTRTTT	93	56.34	1.69	13.02
AAAYRCCT	131	AGGYRTTT	102	56.22	1.74	12.89
AACTARTK	141	MAYTAGTT	120	54.02	1.69	12.19
AACYAATK	199	MATTRGTT	164	54.82	1.55	11.18
AAGGAKKA	228	TMMTCCTT	158	59.07	1.31	4.48
AAGGAKTM	184	KAMTCCTT	128	58.97	1.66	9.11
AAGGAKTR	205	YAMTCCTT	150	57.75	1.33	8.55
AAGKAGKA	237	TMCTMCTT	155	60.46	1.45	9.11
AAGKAGTM	204	KACTMCTT	140	59.3	1.48	14.1
AAGTAAYK	295	MRTTACTT	206	58.88	1.28	4.62
AAGTAMAR	428	YTKTACTT	345	55.37	1.31	6.83
AAGTARAA	292	TTYTACTT	248	54.07	1.47	8.43
AAGTARAM	350	KTYTACTT	286	55.03	1.37	6.26
AAGTARRA	383	TYYTACTT	319	54.56	1.43	8.68
AARGAGKA	250	TMCTCYTT	178	58.41	1.43	4.7
AATRGAGM	210	KCTCYATT	150	58.33	1.62	9.59
AATRGAGY	177	RCTCYATT	138	56.19	1.6	12.23
AAYRAATC	233	GATTYRTT	180	56.42	1.32	9.04
ACAACAYM	144	KRTGTTGT	95	60.25	1.73	8.17
ACAAYAMC	139	GKTRTTGT	100	58.16	1.72	10.86
ACAAYMAC	124	GTKRTTGT	91	57.67	1.8	11.56
ACCKCTTY	117	RAAGMGGT	90	56.52	1.83	12.33
ACCKMTTT	149	AAAKMGGT	125	54.38	1.59	11.01
ACCTYTTY	235	RAARAGGT	198	54.27	1.45	6.93
AGAARCAK	270	MTGYTTCT	189	58.82	1.31	4.54
AGAKACCR	129	YGGTMTCT	89	59.17	1.45	17.19
AGAKACMG	140	CKGTMTCT	99	58.58	1.57	15.27
AGAKAKTA	273	TAMTMTCT	212	56.29	1.44	6.57
AGAKAYCG	137	CGRTMTCT	88	60.89	1.75	15.3
AGARCMAA	269	TTKGYTCT	207	56.51	1.34	4.68
AGATAMCR	169	YGKTATCT	140	54.69	1.49	17.81
AGATAYCG	118	CGRTATCT	76	60.82	1.71	15.1
AGATAYMG	209	CKRTATCT	159	56.79	1.73	12.3
AGATRMCG	134	CGKYATCT	96	58.26	1.39	20.59
AGATRYCG	125	CGRYATCT	93	57.34	1.64	14.59
AGAYACMG	145	CKGTRTCT	102	58.7	1.43	15.07
AGAYAYCG	128	CGRTRTCT	78	62.14	1.59	13.3
AGCAGARM	300	KYTCTGCT	209	58.94	1.37	4.57
AGKAMAAA	451	TTTKTMCT	367	55.13	1.18	5.25
AGKARAAA	560	TTTYTMCT	477	54	1.34	7.73
AGMAGAAM	452	KTTCTKCT	343	56.86	1.18	5.52
AGMATKAT	264	ATMATKCT	207	56.05	1.26	4.58
AGMATTAT	186	ATAATKCT	133	58.31	1.31	6.53
AGMTACCK	134	MGGTAKCT	101	57.02	1.53	12.68
AGRKACCG	104	CGGTMYCT	75	58.1	1.68	18.98
AGRTACMG	146	CKGTAYCT	107	57.71	1.65	17.29
AGRTAYCG	126	CGRTAYCT	88	58.88	1.53	16.12
AGTAARAR	427	YTYTTACT	357	54.46	1.2	5.23
AGTAARAT	183	ATYTTACT	132	58.1	1.55	7.92
AGTARAAR	507	YTTYTACT	418	54.81	1.32	7.34
AGTMARAT	240	ATYTKACT	183	56.74	1.41	8.11
AGYAGAAM	322	KTTCTRCT	246	56.69	1.31	5.66
AGYMAAAT	342	ATTTKRCT	280	54.98	1.29	5.24
AKAKACCG	117	CGGTMTMT	83	58.5	1.7	16.5
AKATAYCG	156	CGRTATMT	110	58.65	1.52	9.35
AKTAARAT	368	ATYTTAMT	302	54.93	1.38	7.45
AMAGRAGT	258	ACTYCTKT	180	58.9	1.52	11.73
AMCTAATK	176	MATTAGKT	133	56.96	1.55	12.09
ARAGRAGT	255	ACTYCTYT	203	55.68	1.6	8.82
ARGTAMAA	398	TTKTACYT	336	54.22	1.37	7.02
ATACYAAR	263	YTTRGTAT	223	54.12	1.33	9.88
ATAGAGYM	173	KRCTCTAT	137	55.81	1.67	12.38
ATAGYAGM	252	KCTRCTAT	181	58.2	1.34	6.09
ATGGTYAR	120	YTRACCAT	84	58.82	1.77	16.98
ATGYAAAK	242	MTTTRCAT	206	54.02	1.8	8.22
ATKGTTAR	196	YTAACMAT	134	59.39	1.35	6.23
ATKGTYAA	236	TTRACMAT	185	56.06	1.5	8.01
ATRTAAAG	168	CTTTAYAT	125	57.34	1.77	8.29
ATRTAMAG	223	CTKTAYAT	173	56.31	1.57	7.02
AYGYAAAG	157	CTTTRCRT	129	54.9	2.14	11.77
AYTACMTT	218	AAKGTART	147	59.73	1.47	6.04
CAMAAAGY	235	RCTTTKTG	169	58.17	1.31	5.8
CATTACMY	137	RKGTAATG	107	56.15	1.75	13.42
CATYMCGC	109	GCGKRATG	90	54.77	1.82	23.66
CAYTACMT	161	AKGTARTG	121	57.09	1.82	16.08
CAYTAYAT	218	ATRTARTG	167	56.62	1.65	13.1
CCAARAAK	216	MTTYTTGG	167	56.4	1.48	7.06
CCAGMAAY	162	RTTKCTGG	127	56.06	1.52	9.46
CCAGYAAY	121	RTTRCTGG	97	55.5	2.14	15.26
CCATTMMA	140	TKKAATGG	105	57.14	1.93	16.1
CGRTAKGA	115	TCMTAYCG	91	55.83	1.71	20.1
CMAGCMAT	176	ATKGCTKG	121	59.26	1.45	10.36
CMAGCRAT	171	ATYGCTKG	121	58.56	1.44	6.44
CMAGYAAT	254	ATTRCTKG	176	59.07	1.3	8.2
CRGTMTGA	125	TCAKACYG	102	55.07	1.74	18.15
CRRTATGA	193	TCATAYYG	154	55.62	1.44	11.41
CTTGAAYY	155	RRTTCAAG	119	56.57	1.43	11.92
CTTGRATR	172	YATYCAAG	124	58.11	1.44	7.28
CTTGTKAK	184	MTMACAAG	143	56.27	1.86	11.08
CTTKAATM	256	KATTMAAG	209	55.05	1.43	6.96
CTTRTKAG	170	CTMAYAAG	117	59.23	1.72	16.08
CTYGTTAK	168	MTAACRAG	131	56.19	1.74	13.58
CYACCTYT	112	ARAGGTRG	82	57.73	2	13.45
GAAAKYGT	146	ACRMTTTC	117	55.51	1.68	15.15
GAATMGCK	104	MGCKATTC	79	56.83	1.95	11.09
GAKATAMC	181	GKTATMTC	141	56.21	1.45	11.97
GAKAYTAT	203	ATARTMTC	156	56.55	1.56	10.12
GARAAACM	271	KGTTTYTC	193	58.41	1.37	4.56
GATAYCGM	120	KCGRTATC	81	59.7	1.72	11.97
GATAYCGY	134	RCGRTATC	102	56.78	1.51	8.37
GCGGTATK	111	MATACCGC	92	54.68	2.26	22.51
GCGGTAYK	116	MRTACCGC	97	54.46	2.1	22.73
GCGGTMTK	116	MAKACCGC	97	54.46	2.25	21.81
GCGGTRTK	128	MAYACCGC	107	54.47	1.96	20.53
GCGKTATK	152	MATAMCGC	123	55.27	1.96	16.35
GCTTGAMY	119	RKTCAAGC	91	56.67	1.63	17.41
GGAARAMT	236	AKTYTTCC	184	56.19	1.28	5.42
GGARAAAY	284	RTTTYTCC	240	54.2	1.57	8.46
GGARAART	297	AYTTYTCC	233	56.04	1.54	5.59
GGARRAAT	273	ATTYYTCC	229	54.38	1.4	7.26
GGARTTTY	237	RAAAYTCC	164	59.1	1.38	4.38
GRAAMAAT	457	ATTKTTYC	387	54.15	1.23	4.15
GTAAAGKM	159	KMCTTTAC	118	57.4	1.68	9.69
GTAAAGKR	171	YMCTTTAC	133	56.25	1.71	8.59
GTARAAAA	330	TTTTYTAC	279	54.19	1.48	10.31
KAAAGRAG	327	CTYCTTTM	246	57.07	1.61	4.81
KAAARTAC	251	GTAYTTTM	196	56.15	1.37	5.75
KAGAAACM	165	KGTTTCTM	129	56.12	1.78	12.55
KAGAMACA	152	TGTKTCTM	119	56.09	1.85	11.02
KATACCMA	161	TKGGTATM	115	58.33	1.5	7.9
KATAYCGC	133	GCGRTATM	92	59.11	1.52	17.94
KATMCCAA	163	TTGGKATM	117	58.21	1.39	6.72
KATRCCAA	191	TTGGYATM	150	56.01	1.49	8.2
KGGARTTT	186	AAAYTCCM	118	61.18	1.36	5.89
KKTTAGCG	159	CGCTAAMM	131	54.83	1.57	16.23
KRAAGAAG	359	CTTCTTYM	303	54.23	1.41	6.09
KTAATAGY	249	RCTATTAM	190	56.72	1.33	6.53
MAATAGCM	272	KGCTATTK	189	59	1.26	6.08
MAGTAARA	405	TYTTACTK	341	54.29	1.29	6.9
MCATTAYA	190	TRTAATGK	150	55.88	1.71	11.74
MGATACMG	143	CKGTATCK	112	56.08	1.63	11.98
MGATAMCG	141	CGKTATCK	102	58.02	1.44	13.85
MGATAYCG	144	CGRTATCK	103	58.3	1.63	8.37
MMACCTTT	216	AAAGGTKK	183	54.14	1.43	8.83
MRAGGAGT	140	ACTCCTYK	92	60.34	1.93	10.32
MTACCAMA	165	TKTGGTAK	140	54.1	1.71	11.46
MTACYAAA	244	TTTRGTAK	207	54.1	1.5	9.39
MTTGTTAR	263	YTAACAAK	208	55.84	1.49	8.61
RAAAKTGT	265	ACAMTTTY	211	55.67	1.29	8.84
RAAATYGT	254	ACRATTTY	176	59.07	1.29	10.42
RAAGGMGT	150	ACKCCTTY	95	61.22	1.93	11.5
RAAGTAAM	386	KTTACTTY	328	54.06	1.3	5.62
RAGKAGTA	226	TACTMCTY	150	60.11	1.44	7.82
RAGTAAAR	463	YTTTACTY	394	54.03	1.23	7.24
RAGTARAA	405	TTYTACTY	344	54.07	1.4	7.5
RAKCTATG	128	CATAGMTY	91	58.45	1.57	13.68
RCTYGTTA	144	TAACRAGY	121	54.34	1.8	12.75
RGAKACCG	103	CGGTMTCY	69	59.88	1.63	16.2
RGATACCR	149	YGGTATCY	95	61.07	1.43	16.35
RGATAMCG	129	CGKTATCY	90	58.9	1.48	19.28
RGATAYCG	130	CGRTATCY	80	61.9	1.6	11.43
RGMTACCG	109	CGGTAKCY	76	58.92	1.57	13.08
RGRAGAAA	411	TTTCTYCY	334	55.17	1.2	6.99
RRGATACC	139	GGTATCYY	99	58.4	1.44	16.17
RTTGAGCM	115	KGCTCAAY	82	58.38	1.71	16.62
TAAKAGTR	193	YACTMTTA	138	58.31	1.82	10.32
TAATAGTR	126	YACTATTA	103	55.02	2.31	14.31
TAATAGYR	244	YRCTATTA	173	58.51	1.43	6.44
TAAYAGTR	192	YACTRTTA	155	55.33	1.6	11.67
TAGAARMA	513	TKYTTCTA	425	54.69	1.23	6.16
TAGARGRA	245	TYCYTCTA	162	60.2	1.4	12.95
TAGMAGAA	219	TTCTKCTA	143	60.5	1.47	10.79
TAGMAGAM	259	KTCTKCTA	175	59.68	1.37	8.92
TAGMAGMA	356	TKCTKCTA	271	56.78	1.32	6.08
TAGMAGRA	281	TYCTKCTA	191	59.53	1.47	9.41
TAGMMGAA	237	TTCKKCTA	163	59.25	1.41	10.47
TAGRAGRA	248	TYCTYCTA	147	62.78	1.36	9.6
TAKAAGRA	256	TYCTTMTA	210	54.94	1.47	10.92
TAKYATCA	302	TGATRMTA	248	54.91	1.61	4.61
TAMTAGTR	153	YACTAKTA	126	54.84	2.03	12.58
TATGACKR	126	YMGTCATA	85	59.72	1.67	22.28
TATRACKG	141	CMGTYATA	93	60.26	1.81	16.31
TATRCCMA	166	TKGGYATA	127	56.66	1.67	11.25
TGAAKMGC	150	GCKMTTCA	100	60	1.58	12.22
TGATGYAR	239	YTRCATCA	185	56.37	1.5	7.05
TGKKAGCG	121	CGCTMMCA	93	56.54	1.65	16.34
TGKYAGCG	146	CGCTRMCA	114	56.15	1.43	16.57
TGRATCRC	111	GYGATYCA	87	56.06	1.73	13.03
TGTTARMG	208	CKYTAACA	174	54.45	1.62	15.25
TKCAYCTT	247	AAGRTGMA	210	54.05	1.41	11.27
TKCTYGAA	198	TTCRAGMA	140	58.58	1.35	7.35
TKTTAGCG	141	CGCTAAMA	116	54.86	1.69	19.38
TMARACCT	121	AGGTYTKA	89	57.62	2.19	11.04
TMGAAGRA	220	TYCTTCKA	144	60.44	1.35	10.84
TMGMAGAA	271	TTCTKCKA	180	60.09	1.37	9.27
TMKAGTAG	124	CTACTMKA	87	58.77	1.73	11.07
TTAAKAGY	226	RCTMTTAA	163	58.1	1.41	8.57
TTAATRRT	360	AYYATTAA	299	54.63	1.3	5.04
TTAGCRKC	163	GMYGCTAA	108	60.15	1.63	7.71
TTAGYMTC	110	GAKRCTAA	74	59.78	2.85	13.65
TTAMKAGT	185	ACTMKTAA	130	58.73	1.58	10.5
TTAMTART	333	AYTAKTAA	280	54.32	1.26	4.54
TTAMTRGT	223	ACYAKTAA	155	58.99	1.43	5.55
TTCATCTT	105	AAGATGAA	80	56.76	1.87	14.43
TTCAYCTT	155	AAGRTGAA	126	55.16	1.76	12.66
TTGYGAYT	140	ARTCRCAA	101	58.09	1.71	12.5
TTMAYCTT	285	AAGRTKAA	233	55.02	1.44	6.02
TYAMTAGT	193	ACTAKTRA	143	57.44	1.56	8.54
TYCATCTT	148	AAGATGRA	122	54.81	1.71	11.85
TYCAYCTT	228	AAGRTGRA	189	54.68	1.74	11.99
TYGYGATT	139	AATCRCRA	100	58.16	1.64	12.61
YAACARAT	270	ATYTGTTR	218	55.33	1.32	7.64
YAATAGTR	214	YACTATTR	172	55.44	1.65	10.08
YAATAGYA	281	TRCTATTR	201	58.3	1.27	6.85
YAGMAGAA	396	TTCTKCTR	264	60	1.38	4.89
YAGRAGAA	347	TTCTYCTR	231	60.03	1.24	5.95
YARCAGAA	262	TTCTGYTR	198	56.96	1.47	4.64
YATTAKAT	296	ATMTAATR	251	54.11	1.34	9.15
YGAATMGC	102	GCKATTCR	80	56.04	1.95	17.03
YGTTARCG	127	CGYTAACR	105	54.74	1.73	20.26
YKTTAGCG	173	CGCTAAMR	138	55.63	1.64	17.54

## Sheet: Vibrio vulnificus
Performed On	7/16/2009 at 4:46:40 PM	Compilation of AIMS from 18 files
Organism	Vibrio vulnificus YJ016
Replicon	Chromosome I	complete sequence
Accession	NC_005139
Division	Gammaproteobacteria
Family	Vibrionaceae
GenomeID	767
RRNAPrototype	766
RepliconLength	3354505	*
Origin	3354401
Terminus	1744291
Threshold Bound	0
Threshold1	50
Threshold2	25
Minimum N	1
Maximum N	2147483647
Minimum Arm N	309
Minimum Skew	60
Maximum Skew	100
Arm Skew
Minimum Fold Excess	1.17
Maximum Fold Excess	10000
Arm Excess
Minimum Bias Excess	3.8
Arm Bias
Sequence	N	Complement	N	Bias	Fold Excess	Bias Excess
AAAGKGRT	559	AYCMCTTT	371	60.11	1.72	8.83
AAAGTGKY	679	RMCACTTT	377	64.3	1.51	4.3
AAAGTGRY	746	RYCACTTT	477	61	1.58	7
AAAGTKGK	616	MCMACTTT	294	67.69	1.96	9.25
AAAGTKGY	617	RCMACTTT	381	61.82	1.55	7.84
AAAGYGGY	786	RCCRCTTT	521	60.14	1.59	7.72
AAAKTGGK	623	MCCAMTTT	348	64.16	1.63	10.5
AAAKTKGT	581	ACMAMTTT	368	61.22	1.6	11.47
AAGAKGGM	430	KCCMTCTT	209	67.29	2.41	13.13
AAGAKGGR	300	YCCMTCTT	115	72.29	3.01	8.99
AAGRGGKA	250	TMCCYCTT	89	73.75	3.94	11.79
AAGTGGKM	394	KMCCACTT	202	66.11	2.29	13.89
AAGTGRTY	664	RAYCACTT	400	62.41	1.51	6.17
AAGTKGGM	418	KCCMACTT	242	63.33	1.8	12.02
AAGTKGKC	463	GMCMACTT	282	62.15	1.98	13.26
AAKAGGKA	248	TMCCTMTT	120	67.39	5.23	15.85
AAKRGGGA	245	TCCCYMTT	94	72.27	3.45	11.38
AAMGYGGC	596	GCCRCKTT	394	60.2	1.57	8.46
AARAGGGM	365	KCCCTYTT	138	72.56	3.06	11.87
AARAKGGA	404	TCCMTYTT	198	67.11	3.26	13.37
AARGTGKT	673	AMCACYTT	361	65.09	1.7	7.23
AARGTGRT	704	AYCACYTT	424	62.41	1.8	8.82
AARRGGGA	308	TCCCYYTT	114	72.99	3.11	13.05
AGAGTKKG	423	CMMACTCT	185	69.57	1.2	4.62
AGGGMGKT	168	AMCKCCCT	84	66.67	2.85	11.9
AGGGMGYT	169	ARCKCCCT	82	67.33	3.06	12.87
AGGKKAGG	162	CCTMMCCT	48	77.14	3.91	13.58
AGGKTGGK	234	MCCAMCCT	99	70.27	1.82	13.69
AGGKTRGG	170	CCYAMCCT	53	76.23	4.13	13.77
AGGTKARG	309	CYTMACCT	124	71.36	1.95	8.09
AGGTKMGG	189	CCKMACCT	93	67.02	2.84	17.24
AGGTKRGG	220	CCYMACCT	76	74.32	2.52	11.16
AGGTTRGK	284	MCYAACCT	103	73.39	2.51	11.87
AGGTYRGG	171	CCYRACCT	67	71.85	2.87	13.73
AGGYKAGG	205	CCTMRCCT	62	76.78	2.49	12.21
AGKCGAGK	208	MCTCGMCT	92	69.33	2.3	11.37
AGKCKAGT	158	ACTMGMCT	72	68.7	2.98	13.6
AGKGATTM	326	KAATCMCT	156	67.63	3.83	17.81
AGKGGKCT	189	AGMCCMCT	61	75.6	2.85	16.56
AGKTTGGT	315	ACCAAMCT	130	70.79	1.61	5.51
AGRTKAGG	188	CCTMAYCT	79	70.41	2.84	10.84
AGTCGMGY	221	RCKCGACT	122	64.43	2.16	14.2
AGTCGRGY	205	RCYCGACT	84	70.93	2.05	13.38
AGTCKAGY	169	RCTMGACT	79	68.15	2.48	14.65
AGTCKMGT	145	ACKMGACT	80	64.44	2.86	17.58
AGTGAYTM	286	KARTCACT	179	61.51	1.68	10.91
AGTGGGMK	244	MKCCCACT	101	70.72	1.9	9.78
AGTGGKCK	297	MGMCCACT	123	70.71	2.51	14.62
AGTGGKCT	153	AGMCCACT	49	75.74	3.77	18.58
AGTGGKYT	415	ARMCCACT	198	67.7	2.66	13.85
AGTGMTTA	116	TAAKCACT	76	60.42	2.3	17.55
AGTGRTKA	517	TMAYCACT	316	62.06	1.32	7.23
AGTKKTGG	483	CCAMMACT	218	68.9	1.64	4.52
AGTKTTGG	271	CCAAMACT	105	72.07	2.3	5.63
AGTRGGCK	203	MGCCYACT	86	70.24	1.45	10.25
AGTRGKCT	188	AGMCYACT	78	70.68	3.21	15.43
AGYGTTTM	449	KAAACRCT	221	67.01	1.68	6.22
AKARCAAG	509	CTTGYTMT	323	61.18	2.1	11.75
AKCAGTRG	325	CYACTGMT	174	65.13	1.91	10.92
AKGGCGKT	427	AMCGCCMT	257	62.43	1.68	12.95
AKGGCGTK	388	MACGCCMT	243	61.49	1.65	11
AKGGCGTT	250	AACGCCMT	142	63.78	2.11	12.97
AKGGCGTY	351	RACGCCMT	228	60.62	1.82	10.89
AKGGCGYT	394	ARCGCCMT	251	61.09	1.82	12.11
AKGKCGTT	376	AACGMCMT	237	61.34	1.61	9.54
AKGRCGTT	374	AACGYCMT	223	62.65	1.59	8.54
AKGTKAGG	172	CCTMACMT	83	67.45	3.37	12.18
AKTGGGCG	182	CGCCCAMT	78	70	2.18	11.11
AKTGGRCG	274	CGYCCAMT	139	66.34	1.8	10.82
AKTGKGCG	289	CGCMCAMT	140	67.37	1.71	10.76
AKTGRAGC	439	GCTYCAMT	224	66.21	1.32	6.13
AKTRGGCG	251	CGCCYAMT	123	67.11	1.76	9.41
AMGTGGGM	216	KCCCACKT	110	66.26	1.85	14.3
ARAKGGAT	375	ATCCMTYT	204	64.77	3.3	16.38
ARATGGAT	197	ATCCATYT	120	62.15	2.36	16.56
ARRTGGAT	408	ATCCAYYT	225	64.45	1.56	8.84
ATKCATKC	281	GMATGMAT	174	61.76	4.22	15.01
ATKMATGC	301	GCATKMAT	182	62.32	3.42	16.85
ATTCAKKC	314	GMMTGAAT	192	62.06	3.95	13.52
ATTCATKC	219	GMATGAAT	109	66.77	5.91	15.66
ATTCMTGC	208	GCAKGAAT	87	70.51	5.02	16.57
ATTCMTKC	309	GMAKGAAT	190	61.92	3.8	15.39
ATTCRTGC	205	GCAYGAAT	103	66.56	5.48	20.94
ATTCRTKC	327	GMAYGAAT	200	62.05	3.35	16.11
ATTMATGC	225	GCATKAAT	115	66.18	5.08	20.67
ATTMATKC	331	GMATKAAT	209	61.3	3.52	14.96
CAARAGRG	340	CYCTYTTG	220	60.71	2.53	12.76
CAARAKGG	464	CCMTYTTG	294	61.21	2.01	11.51
CGAGGKTR	176	YAMCCTCG	81	68.48	2.73	11.91
CGCRGCGT	248	ACGCYGCG	103	70.66	5.76	20.11
CGGCAMGT	153	ACKTGCCG	74	67.4	3.85	19.41
CGGCRAGT	177	ACTYGCCG	76	69.96	3.64	18.39
CGGMAAGK	276	MCTTKCCG	139	66.51	3.08	11.86
CGGMAAGT	200	ACTTKCCG	78	71.94	4.69	13.88
CGGMAMGT	263	ACKTKCCG	123	68.13	3.48	15.62
CGGMRAGT	277	ACTYKCCG	121	69.6	3.51	15.11
CGKMAAGT	344	ACTTKMCG	172	66.67	2.43	13.22
CGMAGCGK	402	MCGCTKCG	225	64.11	1.84	11.89
CGMAGCGT	226	ACGCTKCG	108	67.66	2.99	16.62
CGMGTGGM	344	KCCACKCG	118	74.46	3.23	8.03
CGMRGCGT	354	ACGCYKCG	173	67.17	3.5	17.92
CGTTYAAG	220	CTTRAACG	102	68.32	6.26	15.2
CKGCAAGT	163	ACTTGCMG	103	61.28	3.38	15.86
CKGCRAGT	259	ACTYGCMG	164	61.23	2.62	13.28
GAAAGKKG	460	CMMCTTTC	216	68.05	2.07	7.83
GAGRGAYT	213	ARTCYCTC	103	67.41	6	16.67
GAGRGRTT	230	AAYCYCTC	109	67.85	4.48	17.96
GAKGGAYT	252	ARTCCMTC	132	65.63	4.9	15.66
GAMAGTGK	380	MCACTKTC	186	67.14	2.19	11.08
GCGAGGKK	202	MMCCTCGC	83	70.88	2	9.5
GCGAGGKY	198	RMCCTCGC	73	73.06	2.41	9.96
GCGKARAG	328	CTYTMCGC	163	66.8	1.63	6.62
GCGKMGTT	340	AACKMCGC	144	70.25	2.2	13.38
GCGKTYAA	500	TTRAMCGC	329	60.31	2.7	11.94
GCGRGGKT	172	AMCCYCGC	66	72.27	2.03	9.34
GCGRRGTT	255	AACYYCGC	108	70.25	1.66	5.79
GCGTGRYA	419	TRYCACGC	195	68.24	2.93	15.49
GCGTKATK	517	MATMACGC	255	66.97	2.28	10.3
GCGTTMAA	313	TTKAACGC	194	61.74	3.47	15.52
GCKAGGTK	230	MACCTMGC	113	67.06	1.75	10.93
GCRGMAAG	517	CTTKCYGC	336	60.61	1.53	5.53
GCRTTYAA	513	TTRAAYGC	339	60.21	2.82	12.23
GGCGKKAG	242	CTMMCGCC	94	72.02	2.09	6.97
GGCGKTAK	407	MTAMCGCC	209	66.07	2.99	13.85
GGCGTTMA	228	TKAACGCC	113	66.86	4.03	16.59
GGCGTTMM	301	KKAACGCC	171	63.77	3.16	14.49
GGCGTTMR	376	YKAACGCC	186	66.9	3.24	15.19
GGCGTTYA	254	TRAACGCC	101	71.55	4.38	14.16
GGCGTYMA	315	TKRACGCC	196	61.64	2.91	17.39
GGCGYKAG	256	CTMRCGCC	120	68.09	1.71	7.78
GGCGYTAY	287	RTARCGCC	161	64.06	3.29	16.89
GGCGYTMA	346	TKARCGCC	217	61.46	2.9	15.18
GGCMTTCA	195	TGAAKGCC	127	60.56	4.51	21
GGCRAGKT	362	AMCTYGCC	230	61.15	1.81	13.85
GGCRAGTT	237	AACTYGCC	141	62.7	2.48	14.75
GGCRAGTY	327	RACTYGCC	202	61.81	2.27	11.16
GGCRTTCA	285	TGAAYGCC	119	70.54	7.38	16.33
GGCRTTCM	363	KGAAYGCC	186	66.12	4.65	15.06
GGCRTTMA	464	TKAAYGCC	276	62.7	3.59	15.28
GGCRTTYA	458	TRAAYGCC	217	67.85	4.06	13.82
GGGAAGKK	193	MMCTTCCC	82	70.18	1.44	8.64
GGGMAGTK	259	MACTKCCC	96	72.96	1.44	6.13
GGGMGKTA	149	TAMCKCCC	81	64.78	3.04	15.22
GGKCGYTA	188	TARCGMCC	87	68.36	3.07	15.27
GGKCKGCG	211	CGCMGMCC	95	68.95	3.1	13.35
GGKCTGMG	198	CKCAGMCC	81	70.97	3	12.23
GGKTAGGK	162	MCCTAMCC	46	77.88	3.18	12.93
GGKTARGG	190	CCYTAMCC	62	75.4	3.03	6.81
GGMAAGTT	216	AACTTKCC	86	71.52	3.84	13.26
GGMGCTRT	198	AYAGCKCC	122	61.87	2.26	14.91
GGMGGCAT	141	ATGCCKCC	92	60.52	2.43	18.97
GGMGKTAG	193	CTAMCKCC	99	66.1	2.41	12.21
GGMGTKCA	239	TGMACKCC	113	67.9	3.32	16.43
GGMGTTCA	167	TGAACKCC	61	73.25	6.6	17.58
GGMGTTCR	228	YGAACKCC	111	67.26	3.56	17.19
GGMGTTMA	292	TKAACKCC	151	65.91	3.3	14.77
GGMGTTYA	322	TRAACKCC	126	71.88	3.54	12.42
GGMRAGTT	376	AACTYKCC	191	66.31	2.44	12.73
GGMRTTCA	357	TGAAYKCC	173	67.36	5.02	16.69
GGTGAGYY	404	RRCTCACC	202	66.67	1.58	8.47
GGTGGGKY	192	RMCCCACC	78	71.11	1.46	15.56
GGTKAGRG	211	CYCTMACC	85	71.28	2.59	12.35
GGTKARGG	322	CCYTMACC	108	74.88	2.05	5.24
GGYRAAAG	595	CTTTYRCC	299	66.55	1.56	7.55
GGYRTTTT	763	AAAAYRCC	456	62.59	2.26	12.07
GKCGTTMA	345	TKAACGMC	213	61.83	2.54	13.3
GKCGYTAT	292	ATARCGMC	161	64.46	3.29	14
GKGAMAGT	293	ACTKTCMC	116	71.64	2.48	9.49
GKKCTGCG	270	CGCAGMMC	132	67.16	2.28	13.69
GKMGGCAA	301	TTGCCKMC	188	61.55	2.05	15.07
GKRAAAGT	366	ACTTTYMC	160	69.58	2.08	9.91
GMGGCGYT	407	ARCGCCKC	208	66.18	1.81	10.46
GMGGMGTT	364	AACKCCKC	137	72.65	2.07	8.4
GMGKCGTT	399	AACGMCKC	180	68.91	2.09	10.51
GMGRCGTT	402	AACGYCKC	203	66.45	1.96	12.5
GMGRGGTT	186	AACCYCKC	73	71.81	2.19	10.66
GMGTTMAA	511	TTKAACKC	332	60.62	2.51	9.73
GMGTTYAA	564	TTRAACKC	327	63.3	2.52	9.02
GRAAGTGK	481	MCACTTYC	235	67.18	1.63	8.28
GRCGTTYA	367	TRAACGYC	188	66.13	2.8	14.64
GRGCAGKG	253	CMCTGCYC	71	78.09	1.3	5.78
GRGRGATT	232	AATCYCYC	114	67.05	4.32	14.88
GRMGTTCA	312	TGAACKYC	186	62.65	2.71	14.88
GRTKAGGG	171	CCCTMAYC	69	71.25	2.78	9.14
GTCGGCAR	160	YTGCCGAC	84	65.57	3.29	21.93
GTCGGCMR	231	YKGCCGAC	149	60.79	2.45	15.51
GTCKGCAR	269	YTGCMGAC	168	61.56	2.4	15.86
GTCKGCRG	198	CYGCMGAC	101	66.22	3.57	11.88
GTGAKTCG	174	CGAMTCAC	70	71.31	2	8.44
GTGAMAGT	222	ACTKTCAC	82	73.03	3.37	10.68
GTGGKRAA	515	TTYMCCAC	252	67.14	1.73	11.34
GTGGTGAA	306	TTCACCAC	122	71.5	2.46	11.64
GTGKGAKT	263	AMTCMCAC	108	70.89	1.81	9.28
GTGKGRTT	356	AAYCMCAC	147	70.78	1.4	5.09
GTGMMAGT	381	ACTKKCAC	188	66.96	1.92	8.54
GTGMRAGT	298	ACTYKCAC	141	67.88	2.41	10.15
GTGRKGAA	614	TTCMYCAC	284	68.37	1.56	7.42
GTGRKTCG	268	CGAMYCAC	134	66.67	1.63	9.2
GTGRTGAA	517	TTCAYCAC	236	68.66	1.89	8.56
GTGRTGRA	808	TYCAYCAC	391	67.39	1.46	6.28
GTGRTRAA	713	TTYAYCAC	397	64.23	1.6	8.73
GTGRTTMG	263	CKAAYCAC	141	65.1	1.83	13.89
GTGRYGAA	762	TTCRYCAC	394	65.92	1.43	6.76
GTKAMAGT	345	ACTKTMAC	154	69.14	2.53	10.86
GTMGGCAA	163	TTGCCKAC	90	64.43	3.48	19.23
GTMGGMAA	229	TTKCCKAC	142	61.73	2.69	16.63
GTRAAAGK	385	MCTTTYAC	186	67.43	1.89	9.5
GTRGTKAA	520	TTMACYAC	250	67.53	2	11.46
GTRRTGAA	705	TTCAYYAC	362	66.07	1.59	8.32
GTTAATYT	161	ARATTAAC	99	61.92	2.96	18.08
GTTARGKC	191	GMCYTAAC	81	70.22	1.84	12.34
GTTARKTC	169	GAMYTAAC	91	65	2.13	14.27
GTTARTTY	234	RAAYTAAC	153	60.47	2.7	16.46
GTTTRARG	459	CYTYAAAC	222	67.4	1.27	4.26
GYGAGGKT	238	AMCCTCRC	76	75.8	1.92	7.09
GYGGARAG	268	CTYTCCRC	132	67	1.96	7.82
GYGTTMAA	479	TTKAACRC	318	60.1	2.15	10.04
KAAAGYGG	612	CCRCTTTM	344	64.02	1.64	7.23
KAAGAKGG	289	CCMTCTTM	134	68.32	1.64	9.9
KAMAGTGG	416	CCACTKTM	210	66.45	2.1	9.55
KATTCATK	355	MATGAATM	225	61.21	3.06	11.52
KCAAGARG	478	CYTCTTGM	249	65.75	1.87	8.8
KCGGCAAG	193	CTTGCCGM	123	61.08	2.84	18.2
KCGGCRAG	323	CTYGCCGM	201	61.64	2	14.83
KCGGMAAG	338	CTTKCCGM	201	62.71	2.8	15.12
KCMAGAGG	250	CCTCTKGM	124	66.84	2.83	17.48
KGCGGARG	271	CYTCCGCM	99	73.24	1.77	7.79
KGCGTTYA	436	TRAACGCM	266	62.11	2.86	12.7
KGGCGTKA	388	TMACGCCM	234	62.38	1.79	8.18
KGGCGYTA	294	TARCGCCM	178	62.29	2.36	12.71
KGGGYGCT	240	AGCRCCCM	99	70.8	1.9	12.69
KGGTATGM	255	KCATACCM	131	66.06	2.77	14.73
KGGTATRC	193	GYATACCM	112	63.28	3.73	17.6
KGKCTGCG	305	CGCAGMCM	145	67.78	2.08	9.86
KGKTTAGG	234	CCTAAMCM	116	66.86	2.51	11.77
KGMAAGTT	336	AACTTKCM	203	62.34	2.74	14.13
KTGGCRTT	737	AAYGCCAM	454	61.88	2.31	11.01
KTGGTGAA	530	TTCACCAM	267	66.5	1.74	9.69
KTGGTGAR	844	YTCACCAM	439	65.78	1.38	5.88
KTGGTGMA	776	TKCACCAM	447	63.45	1.48	6.93
KTGGTRAA	827	TTYACCAM	498	62.42	1.49	7.66
KTGKTGAA	876	TTCAMCAM	498	63.76	1.43	6.32
KTTAGTKG	299	CMACTAAM	152	66.3	2.13	7.45
KTTGYTTG	754	CAARCAAM	499	60.18	1.38	4.29
KTTTGMGT	565	ACKCAAAM	371	60.36	1.72	6.52
KYAAGAGG	248	CCTCTTRM	108	69.66	3.68	18.65
MAAGTGGK	631	MCCACTTK	312	66.91	1.82	8.25
MAAGTGGY	704	RCCACTTK	442	61.43	1.58	5.14
MAAGTGKT	654	AMCACTTK	368	63.99	1.58	4.35
MAAGTGRT	722	AYCACTTK	448	61.71	1.59	6.46
MAAGTKGT	600	ACMACTTK	339	63.9	1.6	6.99
MGGCRAGT	266	ACTYGCCK	134	66.5	2.72	15.26
MGTGGTTY	403	RAACCACK	257	61.06	1.65	9.24
MGTKTTGG	520	CCAAMACK	239	68.51	1.67	5.61
MRAGTGGG	332	CCCACTYK	134	71.24	1.46	5.57
MRGTGATT	567	AATCACYK	328	63.35	1.31	5.35
RAAAGKGG	490	CCMCTTTY	248	66.4	1.76	5.38
RAAAGTGG	367	CCACTTTY	184	66.61	2.28	8.39
RAAAGTGK	550	MCACTTTY	284	65.95	1.84	7.98
RAAAGTGR	668	YCACTTTY	404	62.31	1.59	3.97
RAAAGTKG	595	CMACTTTY	297	66.7	2.11	6.79
RAAAGTRG	485	CYACTTTY	271	64.15	1.93	8.26
RAAAGYGG	651	CCRCTTTY	361	64.33	1.76	7.1
RAAAKGGA	352	TCCMTTTY	228	60.69	1.86	10.58
RAAARTGG	782	CCAYTTTY	464	62.76	1.55	5.11
RAAGTGKT	735	AMCACTTY	392	65.22	1.43	4.19
RAARGTGG	574	CCACYTTY	287	66.67	1.56	6.96
RAGTGGGM	269	KCCCACTY	118	69.51	1.71	7.59
RAGTGGKC	331	GMCCACTY	164	66.87	2.08	10.05
RAGTKGTC	285	GACMACTY	176	61.82	2.51	12.72
RAGYGATT	608	AATCRCTY	390	60.92	1.4	5.62
RAKAGGGA	234	TCCCTMTY	90	72.22	4.09	12.15
RARAGTGG	531	CCACTYTY	265	66.71	1.86	7.35
RCGAGKTT	319	AAMCTCGY	197	61.82	1.83	11.43
RGCGCGRG	184	CYCGCGCY	116	61.33	2	15.2
RGCGYGAG	279	CTCRCGCY	139	66.75	1.91	8.07
RGGCGKTA	266	TAMCGCCY	146	64.56	2.37	12.62
RGGCRAGG	191	CCTYGCCY	81	70.22	1.53	15.31
RGGTKAGG	193	CCTMACCY	66	74.52	3.03	12.52
RGGTTMGG	151	CCKAACCY	60	71.56	3.64	18.32
RGGTTRGG	210	CCYAACCY	87	70.71	2.76	14.29
RGGTYAGG	154	CCTRACCY	62	71.3	3.25	16.34
RGKCGAGT	231	ACTCGMCY	121	65.63	2.07	13.37
RGKTTAGG	249	CCTAAMCY	110	69.36	5.3	16.93
RMAAGTGG	593	CCACTTKY	310	65.67	1.78	5.57
RRAAGTGG	659	CCACTTYY	325	66.97	1.39	5.04
RTGCGTKG	331	CMACGCAY	166	66.6	1.49	6.69
RTGGCKTT	603	AAMGCCAY	399	60.18	1.31	5.51
RTGGTGAA	527	TTCACCAY	247	68.09	1.71	7.4
RTGGTGAR	792	YTCACCAY	405	66.17	1.46	5.66
RTGGTRAA	754	TTYACCAY	434	63.47	1.54	7.8
RTGMGGCG	295	CGCCKCAY	123	70.57	1.29	11.16
RTGRTGAA	942	TTCAYCAY	498	65.42	1.41	4.44
RTKGGGTG	291	CACCCMAY	118	71.15	1.29	6.04
TAGRCGGM	159	KCCGYCTA	92	63.35	3.17	15.16
TAGRCGKC	150	GMCGYCTA	98	60.48	4.1	16.99
TAGRYGGC	201	GCCRYCTA	126	61.47	3.11	14.47
TCGGYARG	235	CYTRCCGA	154	60.41	2.61	21.73
TCGKMAAG	321	CTTKMCGA	199	61.73	1.94	13.86
TCRGTGKT	470	AMCACYGA	242	66.01	1.48	6.67
TGAGTCRK	262	MYGACTCA	174	60.09	2.15	12.44
TGAMAGYG	559	CRCTKTCA	284	66.31	1.8	8.6
TGCGGARK	244	MYTCCGCA	101	70.72	2	6.95
TGCGKAAG	201	CTTMCGCA	81	71.28	2.08	9.16
TGCGKARG	267	CYTMCGCA	108	71.2	1.81	7.13
TGGCRTTY	627	RAAYGCCA	404	60.81	2.92	13.04
TGGKYGCT	386	AGCRMCCA	219	63.8	1.92	11.45
TGGTGARM	717	KYTCACCA	462	60.81	1.53	6.79
TGGYRTTT	831	AAAYRCCA	505	62.2	2.25	11.99
TGMGGAMG	273	CKTCCKCA	115	70.36	1.34	6.05
TGMGGARG	277	CYTCCKCA	103	72.89	1.45	8.24
TGRCRTTT	659	AAAYGYCA	437	60.13	2.58	11.63
TGRGCGCT	172	AGCGCYCA	106	61.87	2.8	15.13
TGRGCGYT	415	ARCGCYCA	224	64.95	2	11.36
TGRGYGCT	316	AGCRCYCA	185	63.07	1.95	12.74
TKCATGCM	301	KGCATGMA	200	60.08	3.23	17.7
TMGGMAAG	234	CTTKCCKA	152	60.62	2.69	19.52
TRCGGARG	211	CYTCCGYA	89	70.33	1.97	12.28
TRGATRAG	352	CTYATCYA	176	66.67	1.48	7.83
TRGGGTKG	217	CMACCCYA	104	67.6	1.67	10.66
TTCATGCM	226	KGCATGAA	120	65.32	4.78	18.45
TTCRAGRG	239	CYCTYGAA	101	70.29	2.51	8.54
TTYGKTTG	643	CAAMCRAA	410	61.06	1.5	4.77
YAARAGGG	261	CCCTYTTR	109	70.54	3.78	12.79
YATGCCGM	323	KCGGCATR	165	66.19	2.45	16.3
YATGYCGC	271	GCGRCATR	134	66.91	3.22	15.12
YCGMGTGG	281	CCACKCGR	108	72.24	2.98	10.12
YGAGGKTA	204	TAMCCTCR	79	72.08	2.17	7.92
YGAGGTKA	281	TMACCTCR	142	66.43	1.81	8.24
YGCGGARG	235	CYTCCGCR	103	69.53	1.91	15.91
YGCGTGRC	394	GYCACGCR	161	70.99	3.14	12.76
YGGCGKTA	446	TAMCGCCR	281	61.35	1.97	10.97
YGGCGTKA	433	TMACGCCR	266	61.95	2.08	12.84
YGGCGTTM	351	KAACGCCR	209	62.68	2.64	12.8
YGKCGTTA	342	TAACGMCR	216	61.29	2.31	12.11
YGYGTGGC	392	GCCACRCR	157	71.4	2.97	14.37
YRAGGCGT	318	ACGCCTYR	165	65.84	3.43	20.02
YTGCGGAR	258	YTCCGCAR	138	65.15	3.27	13.42

## Sheet: Vibrio fischeri
Performed On	7/16/2009 at 4:47:06 PM	Compilation of AIMS from 15 files
Organism	Vibrio fischeri ES114
Replicon	Chromosome I	complete genome
Accession	NC_006840
Division	Gammaproteobacteria
Family	Vibrionaceae
GenomeID	761
RRNAPrototype	761
RepliconLength	2897536	*
Origin	2895401
Terminus	1450801
Threshold Bound	0
Threshold1	50
Threshold2	25
Minimum N	1
Maximum N	2147483647
Minimum Arm N	302
Minimum Skew	60
Maximum Skew	100
Arm Skew
Minimum Fold Excess	1.2
Maximum Fold Excess	10000
Arm Excess
Minimum Bias Excess	4.29
Arm Bias
Sequence	N	Complement	N	Bias	Fold Excess	Bias Excess
AAAGGGYR	187	YRCCCTTT	64	74.5	1.37	16.27
AAAKAGGK	317	MCCTMTTT	141	69.21	1.46	7.77
AAAKKGTG	378	CACMMTTT	191	66.43	1.41	3.94
AACARGKG	243	CMCYTGTT	155	61.06	1.82	9.63
AAGAKAMG	343	CKTMTCTT	227	60.18	1.46	7.75
AAGGRRAT	208	ATYYCCTT	129	61.72	1.61	9.28
AAGKATGA	116	TCATMCTT	57	67.05	2	10.53
AAGKGAAR	454	YTTCMCTT	218	67.56	1.27	5.66
AAGKGAKT	360	AMTCMCTT	183	66.3	1.29	6.3
AAGKGGAK	224	MTCCMCTT	87	72.03	1.3	10.69
AAGKRTGA	230	TCAYMCTT	98	70.12	1.65	8.1
AAGRGAMG	231	CKTCYCTT	107	68.34	1.39	9.68
AAGRRTGA	290	TCAYYCTT	171	62.91	1.54	12.48
AAGTAGKK	315	MMCTACTT	154	67.16	1.25	5.72
AAGTRGGK	258	MCCYACTT	91	73.93	1.27	5.42
AAGTRGKG	284	CMCYACTT	93	75.33	1.27	4.48
AAKAGGGM	168	KCCCTMTT	52	76.36	1.76	10.4
AAKAGGGY	199	RCCCTMTT	55	78.35	1.92	6.1
AAKAGGRC	120	GYCCTMTT	61	66.3	1.75	17.7
AAKAGRGC	222	GCYCTMTT	126	63.79	1.77	14.99
AAKKATGA	460	TCATMMTT	294	61.01	1.51	7.8
AAKMGGGC	120	GCCCKMTT	51	70.18	2.15	14.44
AAMAGRGG	212	CCYCTKTT	108	66.25	1.57	7.22
AAMKAGGG	172	CCCTMKTT	51	77.13	1.49	6.43
AARAGGGY	237	RCCCTYTT	83	74.06	1.42	11.33
AARAGRGT	361	ACYCTYTT	178	66.98	1.24	4.18
AARKAGGG	216	CCCTMYTT	37	85.38	1.45	3.78
AARKAGTA	330	TACTMYTT	168	66.27	1.46	4.77
AARTAGGK	328	MCCTAYTT	144	69.49	1.56	7.37
AARTAGRG	321	CYCTAYTT	165	66.05	1.42	8.6
AARTRGGG	200	CCCYAYTT	60	76.92	1.73	8.62
AARYAGGG	214	CCCTRYTT	60	78.1	1.46	3.29
AATAGRGC	132	GCYCTATT	79	62.56	1.92	16.47
AATAGRGK	241	MCYCTATT	115	67.7	1.42	9
AATAGRGY	283	RCYCTATT	159	64.03	1.75	12.84
AATMGAGK	218	MCTCKATT	143	60.39	1.59	9.61
AATRGGGY	196	RCCCYATT	85	69.75	1.62	11.43
AGARGGGM	129	KCCCYTCT	48	72.88	1.82	11.86
AGGGGMTK	140	MAKCCCCT	44	76.09	1.79	8.91
AGGGGMTR	134	YAKCCCCT	53	71.66	1.81	11.1
AGGGRAKA	155	TMTYCCCT	58	72.77	1.47	14.95
AGGTRRTT	347	AAYYACCT	230	60.14	1.43	7.72
AGKGGAKA	157	TMTCCMCT	60	72.35	1.63	13.13
AGKGGATM	147	KATCCMCT	72	67.12	1.76	15.42
AGKGGATR	212	YATCCMCT	82	72.11	1.53	14.14
AGKGTRGT	126	ACYACMCT	62	67.02	1.84	15.43
AGKTTTKT	444	AMAAAMCT	293	60.24	1.47	8.84
AGMAGGGY	193	RCCCTKCT	59	76.59	1.47	11.57
AGRGMAGA	253	TCTKCYCT	118	68.19	1.41	8.5
AGRGTAKT	205	AMTACYCT	100	67.21	1.64	9.08
AGTGGAKM	144	KMTCCACT	75	65.75	1.66	15.6
AGTGTRKT	198	AMYACACT	119	62.46	1.52	10.87
AGTMAYGT	208	ACRTKACT	138	60.12	1.92	11.04
AGYAGGGY	185	RCCCTRCT	33	84.86	1.39	10.3
AKAGAGTR	220	YACTCTMT	109	66.87	1.47	6.6
AKAGRGTA	178	TACYCTMT	76	70.08	2.03	12.64
AKMGGGTA	157	TACCCKMT	61	72.02	1.46	7.01
AKTKGTTT	726	AAACMAMT	482	60.1	1.32	7.07
AKTTKGTT	697	AACMAAMT	449	60.82	1.32	5.13
AMRTAGGG	146	CCCTAYKT	32	82.02	2.07	9.91
AMTAGGGY	137	RCCCTAKT	44	75.69	2	12.24
AMTAGRGC	189	GCYCTAKT	114	62.38	1.65	13.49
ARAGGGYG	154	CRCCCTYT	46	77	1.68	12.83
ARAGTAGT	119	ACTACTYT	63	65.38	1.83	12.8
ARAGTRGT	313	ACYACTYT	169	64.94	1.43	10.26
ARAKAGGG	197	CCCTMTYT	55	78.17	1.43	11.3
ARAKGGTG	378	CACCMTYT	194	66.08	1.59	4.44
ARGAGAMG	209	CKTCTCYT	122	63.14	1.56	12.13
ARGKGATT	370	AATCMCYT	183	66.91	1.45	5.82
ARGTGATT	279	AATCACYT	135	67.39	1.5	5.26
ARKAGGGC	128	GCCCTMYT	24	84.21	2	10.13
ARMTAGGG	137	CCCTAKYT	60	69.54	2.28	16.82
ARRAGGGC	156	GCCCTYYT	48	76.47	1.63	13.36
ARRGTAGT	189	ACTACYYT	91	67.5	1.92	10.66
ARRTAGGG	174	CCCTAYYT	45	79.45	2.09	15.07
ARTAGGGY	191	RCCCTAYT	40	82.68	1.65	7.59
ARTRTGAT	374	ATCAYAYT	233	61.61	1.62	8.17
ARYAGGGC	163	GCCCTRYT	42	79.51	1.71	12.68
ARYAGGGT	208	ACCCTRYT	74	73.76	1.38	6.24
ATAGGKGM	117	KCMCCTAT	61	65.73	1.76	12.45
ATAGGKKA	147	TMMCCTAT	65	69.34	1.96	11.61
ATAGRGKA	138	TMCYCTAT	49	73.8	2.07	11.28
ATAGRGTR	172	YACYCTAT	65	72.57	1.72	6.65
ATAGRKTA	193	TAMYCTAT	110	63.7	1.74	12.71
ATATKGKT	497	AMCMATAT	331	60.02	1.4	7.49
ATATTKGK	395	MCMAATAT	256	60.68	1.33	7.48
ATGAARAK	693	MTYTTCAT	437	61.33	1.28	5.12
ATGAMRAG	348	CTYKTCAT	219	61.38	1.34	5.72
ATGARGRG	230	CYCYTCAT	111	67.45	1.39	6.46
ATGGAKTT	200	AAMTCCAT	120	62.5	1.61	9.26
ATGMARAG	393	CTYTKCAT	232	62.88	1.4	6.53
ATGRAGRG	244	CYCTYCAT	111	68.73	1.52	8.27
ATGRAKAG	313	CTMTYCAT	153	67.17	1.48	4.37
ATGRARAG	405	CTYTYCAT	236	63.18	1.57	5.76
ATGTKTKG	295	CMAMACAT	196	60.08	1.62	7.75
ATMGARTG	212	CAYTCKAT	122	63.47	2.08	10.6
ATRGTRAG	278	CTYACYAT	131	67.97	1.35	7.71
ATTGKTTK	834	MAAMCAAT	513	61.92	1.32	4.3
ATTGRTTK	930	MAAYCAAT	616	60.16	1.26	4.81
ATTKGTTK	865	MAACMAAT	548	61.22	1.34	6.3
ATTTGTTK	398	MAACAAAT	263	60.21	1.54	5.96
ATYKAGTG	285	CACTMRAT	160	64.04	1.57	9.56
ATYTAGTG	151	CACTARAT	96	61.13	1.66	10.93
CGRATGTY	118	RACATYCG	75	61.14	1.8	16.45
GAAARGGK	178	MCCYTTTC	60	74.79	1.4	7.56
GAAARGGR	162	YCCYTTTC	80	66.94	2.1	10.44
GAAGKARG	176	CYTMCTTC	84	67.69	1.63	10.39
GAAKGKGA	318	TCMCMTTC	160	66.53	1.24	6.86
GAARGGGM	136	KCCCYTTC	50	73.12	1.53	13.67
GAARGKGA	386	TCMCYTTC	177	68.56	1.25	4.59
GAARTARG	271	CYTAYTTC	176	60.63	1.57	9.77
GAATAGKR	135	YMCTATTC	83	61.93	2.17	15.35
GAGAKTTR	214	YAAMTCTC	126	62.94	1.65	12.31
GAGMGRGT	132	ACYCKCTC	61	68.39	1.7	18.4
GAGTRTRA	185	TYAYACTC	112	62.29	1.66	12.13
GAGTTKAR	313	YTMAACTC	142	68.79	1.27	6.02
GAKCCKGA	155	TCMGGMTC	89	63.52	1.65	12.15
GARTARGA	195	TCYTAYTC	127	60.56	1.75	11.89
GATAGRRG	117	CYYCTATC	59	66.48	1.83	11.3
GGTAARTG	135	CAYTTACC	75	64.29	1.92	14.18
GGTAMRTG	178	CAYKTACC	109	62.02	1.71	13.27
GGTKAGRG	127	CYCTMACC	53	70.56	1.8	21.28
GGTMARTG	197	CAYTKACC	116	62.94	1.89	17.96
GGTRAGKG	159	CMCTYACC	52	75.36	1.64	10.58
GGTRAKTG	255	CAMTYACC	145	63.75	1.65	9.64
GGTRMGTG	143	CACKYACC	62	69.76	1.79	11.2
GGYGAGKG	113	CMCTCRCC	36	75.84	1.87	8.16
GKGGTKGA	247	TCMACCMC	70	77.92	1.34	10.72
GKKGTGGA	191	TCCACMMC	44	81.28	1.67	6.88
GKTGAGKG	158	CMCTCAMC	61	72.15	1.67	9.94
GKTGMGTG	154	CACKCAMC	77	66.67	1.72	9.01
GKTTTTTK	734	MAAAAAMC	486	60.16	1.3	7.11
GMGTTTAR	356	YTAAACKC	207	63.23	1.37	8.56
GMRATTGT	296	ACAATYKC	179	62.32	1.46	8.05
GMTAGMAG	212	CTKCTAKC	129	62.17	1.53	9.57
GMTRGAAG	275	CTTCYAKC	105	72.37	1.38	6.14
GRAAAGGR	145	YCCTTTYC	75	65.91	1.77	12.35
GRAKGGCA	158	TGCCMTYC	93	62.95	1.68	10.66
GRARTAGG	149	CCTAYTYC	68	68.66	1.85	11.98
GRGMGAGT	141	ACTCKCYC	48	74.6	1.64	13.12
GRKCCTGA	177	TCAGGMYC	114	60.82	1.78	11.09
GRTGAGKG	143	CMCTCAYC	47	75.26	1.71	10.45
GRTRGAAG	238	CTTCYAYC	93	71.9	1.42	11.24
GTGAKTGM	265	KCAMTCAC	128	67.43	1.44	6.25
GTGAKTKG	316	CMAMTCAC	135	70.07	1.28	5.93
GTGATKGR	335	YCMATCAC	160	67.68	1.39	5.75
GTGATKKG	332	CMMATCAC	145	69.6	1.31	6.52
GTGGAMGY	120	RCKTCCAC	69	63.49	1.84	16.87
GTGGTKGA	201	TCMACCAC	41	83.06	1.45	4.94
GTGKTKGA	312	TCMAMCAC	132	70.27	1.4	4.54
GTGRTGGR	263	YCCAYCAC	66	79.94	1.36	4.27
GTGRTKGA	381	TCMAYCAC	131	74.41	1.5	5.71
GTGRTRGA	266	TCYAYCAC	89	74.93	1.52	4.51
GTGRTTGR	394	YCAAYCAC	193	67.12	1.22	4.14
GTGRYGGA	211	TCCRYCAC	79	72.76	1.47	5.15
GTKGAYTT	404	AARTCMAC	245	62.25	1.29	6.68
GTKGTGGR	207	YCCACMAC	50	80.54	1.51	5.53
GTKGTKGA	490	TCMACMAC	212	69.8	1.25	8.89
GTKGYGGA	190	TCCRCMAC	64	74.8	1.65	6.68
GTKKTGGA	266	TCCAMMAC	100	72.68	1.58	4.25
GTKRAAAG	304	CTTTYMAC	136	69.09	1.29	9.36
GTKRTGGA	290	TCCAYMAC	94	75.52	1.52	3.47
GTKRTTAT	510	ATAAYMAC	321	61.37	1.4	8.12
GTKTGAKG	296	CMTCAMAC	130	69.48	1.37	5.52
GTKTTTTR	628	YAAAAMAC	413	60.33	1.42	6.34
GTRRTGGA	304	TCCAYYAC	140	68.47	1.39	4.61
GTTMGTKT	264	AMACKAAC	167	61.25	1.43	7.85
GTTTGAKK	466	MMTCAAAC	249	65.17	1.4	7.42
GTTTTKKT	857	AMMAAAAC	516	62.42	1.21	5.57
GTTTTKTK	741	MAMAAAAC	463	61.54	1.23	6.42
GTTTTRKA	387	TMYAAAAC	243	61.43	1.37	5.78
GTTYAKAA	391	TTMTRAAC	223	63.68	1.4	5.73
GYGATKGA	352	TCMATCRC	166	67.95	1.33	4.16
KAAATGRG	305	CYCATTTM	195	61	1.55	10.13
KAAGAGKG	199	CMCTCTTM	75	72.63	1.57	11.99
KAAGGGMA	121	TKCCCTTM	60	66.85	1.72	19.15
KAARAGGG	207	CCCTYTTM	72	74.19	1.68	9.76
KAGAATKG	183	CMATTCTM	115	61.41	1.82	10.88
KGAAAAGK	283	MCTTTTCM	171	62.33	1.58	8.76
KGAAARGG	177	CCYTTTCM	82	68.34	1.91	14.38
KGAARAGG	229	CCTYTTCM	111	67.35	1.66	9.87
KGAGYAGG	123	CCTRCTCM	50	71.1	2.32	13.52
KGAMAAGG	147	CCTTKTCM	73	66.82	1.76	9.3
KKGTGGAA	231	TTCCACMM	109	67.94	1.6	7.55
KRAATGAG	268	CTCATTYM	167	61.61	1.5	9.48
KRAATTGT	323	ACAATTYM	210	60.6	1.55	8.88
KRAGTGTG	159	CACACTYM	88	64.37	1.76	13.26
KTGGATGK	222	MCATCCAM	95	70.03	1.44	12.11
KTGRTTTT	1071	AAAAYCAM	680	61.17	1.26	4.81
KTTGTTTK	889	MAAACAAM	573	60.81	1.26	4.37
KTTKTTTG	756	CAAAMAAM	494	60.48	1.34	6.66
MAGKGGAT	227	ATCCMCTK	95	70.5	1.33	9.96
MAGTAKGG	184	CCMTACTK	92	66.67	1.41	10.67
MAMTAGGG	136	CCCTAKTK	52	72.34	2	11.27
MARTAGGG	187	CCCTAYTK	43	81.3	1.67	9.11
MCAAGTGR	228	YCACTTGK	146	60.96	1.52	9.23
MGAAAKAG	299	CTMTTTCK	194	60.65	1.45	8.47
MGAARTAG	261	CTAYTTCK	167	60.98	1.8	9.99
MMATAGGG	134	CCCTATKK	50	72.83	1.84	8.21
MRATAGGG	168	CCCTATYK	58	74.34	1.82	14.07
RAAAKAGG	297	CCTMTTTY	190	60.99	1.5	7.36
RAAKAGGG	228	CCCTMTTY	42	84.44	1.46	5.21
RAATAGGK	244	MCCTATTY	125	66.12	1.47	10.16
RAATRGGG	207	CCCYATTY	76	73.14	1.42	5.02
RACAAGKG	166	CMCTTGTY	106	61.03	2.28	14.83
RAGKATGA	210	TCATMCTY	94	69.08	1.53	7.52
RAGTAGGK	215	MCCTACTY	78	73.38	1.36	6.62
RAGTRTGA	247	TCAYACTY	112	68.8	1.65	6.64
RAKAGAGT	254	ACTCTMTY	129	66.32	1.39	8.23
RAKAGGGC	117	GCCCTMTY	24	82.98	1.96	10.64
RARTAGGG	201	CCCTAYTY	31	86.64	1.68	6.61
RATAGGGK	159	MCCCTATY	36	81.54	1.61	7.69
RATAGGGY	182	RCCCTATY	45	80.18	1.81	10.36
RATAGRGT	240	ACYCTATY	106	69.36	1.58	9.88
RATMGAGT	210	ACTCKATY	133	61.22	1.71	11.5
RAYAGGGC	120	GCCCTRTY	38	75.95	2	15.72
RGTGAKTG	283	CAMTCACY	135	67.7	1.42	7.51
RGTRATTG	397	CAATYACY	255	60.89	1.55	7.86
RGTTTTKT	571	AMAAAACY	366	60.94	1.42	5.98
RKAGAGTA	162	TACTCTMY	87	65.06	1.73	11.26
RKGGTGGA	199	TCCACCMY	65	75.38	1.76	7.77
RKTGATTG	504	CAATCAMY	281	64.2	1.4	6.38
RMCAAGTG	274	CACTTGKY	178	60.62	1.88	9.16
RRAAAGGG	222	CCCTTTYY	96	69.81	1.44	12.54
RRAGTAGT	195	ACTACTYY	99	66.33	1.59	8.39
RRATAGGG	158	CCCTATYY	48	76.7	2	17.05
RRGTGATT	402	AATCACYY	199	66.89	1.28	6.12
RTAGTMAG	141	CTKACTAY	87	61.84	1.8	12.81
RTARGATG	137	CATCYTAY	86	61.43	1.83	12.18
RTGGAKTT	330	AAMTCCAY	189	63.58	1.52	8.05
RTGGTRGA	243	TCYACCAY	96	71.68	1.72	5.8
RTGKTTTG	405	CAAAMCAY	239	62.89	1.3	8.04
RTKGTGGA	247	TCCACMAY	94	72.43	1.71	8.87
RTRGTAAG	221	CTTACYAY	122	64.43	1.67	9.83
RTRGTGGA	230	TCCACYAY	79	74.43	1.57	7.2
RTTRATGA	1035	TCATYAAY	681	60.31	1.23	5.9
RTTRGTTT	679	AAACYAAY	446	60.36	1.35	4.75
RYAGGGCT	115	AGCCCTRY	44	72.33	1.8	19.34
TAGAARGK	243	MCYTTCTA	144	62.79	1.53	10.74
TAGAGKAK	117	MTMCTCTA	63	65	1.84	13.95
TAGAGKAR	147	YTMCTCTA	84	63.64	1.82	16.05
TAGRGKAT	158	ATMCYCTA	57	73.49	1.71	8.7
TAKGTTMG	150	CKAACMTA	75	66.67	1.96	10.14
TAMAGGKT	313	AMCCTKTA	202	60.78	1.47	10.26
TARGGGMT	115	AKCCCYTA	72	61.5	1.75	20.86
TGAAAKTG	409	CAMTTTCA	237	63.31	1.34	6.82
TGAAARGK	275	MCYTTTCA	149	64.86	1.44	12.13
TGAMAAGK	219	MCTTKTCA	126	63.48	1.77	9.6
TGAMARGG	149	CCYTKTCA	60	71.29	1.97	12.77
TGARAGKG	243	CMCTYTCA	111	68.64	1.34	8.53
TGARARGG	159	CCYTYTCA	73	68.53	1.6	13.82
TGKTTTKT	880	AMAAAMCA	584	60.11	1.3	5.56
TGMAAAGK	264	MCTTTKCA	163	61.83	1.46	7.4
TGMTTGRT	657	AYCAAKCA	435	60.16	1.24	5.23
TGTKTKGT	440	ACMAMACA	217	66.97	1.35	3.62
TGTKTTKT	668	AMAAMACA	437	60.45	1.32	6.21
TGTTKTKT	782	AMAMAACA	520	60.06	1.34	4.57
TKAAAGKG	362	CMCTTTMA	187	65.94	1.35	6.36
TKAAAKTG	638	CAMTTTMA	417	60.47	1.23	5.67
TKAGTARG	190	CYTACTMA	94	66.9	1.79	8.38
TKAMAGGG	176	CCCTKTMA	89	66.42	1.64	10.51
TKGTTATK	694	MATAACMA	441	61.15	1.43	6.33
TKGTYATT	647	AATRACMA	420	60.64	1.39	4.67
TKTGTTTK	742	MAAACAMA	466	61.42	1.28	4.44
TRAAAGKG	382	CMCTTTYA	216	63.88	1.44	7.37
TRAAARGG	298	CCYTTTYA	150	66.52	1.56	8.29
TRARTAGG	166	CCTAYTYA	108	60.58	1.72	10.84
TRGTTTKT	629	AMAAACYA	411	60.48	1.23	4.99
TTAGMGKA	238	TMCKCTAA	113	67.81	1.39	9.37
TTAGRGKA	185	TMCYCTAA	93	66.55	1.59	7.26
TTGAKTKT	724	AMAMTCAA	473	60.48	1.41	7.43
TTGATTTT	329	AAAATCAA	215	60.48	1.43	8.08
TTGRTTTT	680	AAAAYCAA	438	60.82	1.29	6.16
TTGTYTGR	371	YCARACAA	186	66.61	1.4	4.48
TTKGTTTT	695	AAAACMAA	454	60.49	1.22	4.59
TTKTGTKT	623	AMACAMAA	409	60.37	1.34	4.63
TTTGTYTK	669	MARACAAA	444	60.11	1.31	4.97
YAGAAAKG	266	CMTTTCTR	161	62.3	1.64	10.43
YAGAARGG	135	CCYTTCTR	73	64.9	2.22	12.02
YAGAGTAK	121	MTACTCTR	80	60.2	2.09	12.94
YGAAARGG	145	CCYTTTCR	62	70.05	1.73	9.64
YGATTGRT	554	AYCAATCR	336	62.25	1.29	7.08
YTTATTGT	292	ACAATAAR	145	66.82	1.57	6.51

## Sheet: Vibrio cholerae
Performed On	5/14/2009 at 10:19:20 AM	Compilation of AIMS from 14 files
Organism	Vibrio cholerae O1 biovar eltor str. N16961
Replicon	Chromosome I	complete sequence
Accession	NC_002505
Division	Gammaproteobacteria
Family	Vibrionaceae
GenomeID	759
RRNAPrototype	759
RepliconLength	2961149	*
Origin	2944
Terminus	1564401
Threshold Bound	0
Threshold1	50
Threshold2	25
Minimum N	1
Maximum N	2147483647
Minimum Arm N	201
Minimum Skew	58
Maximum Skew	100
Arm Skew
Minimum Fold Excess	1.17
Maximum Fold Excess	10000
Arm Excess
Minimum Bias Excess	3.87
Arm Bias
Sequence	N	Complement	N	Bias	Fold Excess	Bias Excess
AAAAGYRG	453	CYRCTTTT	319	58.68	1.31	4.83
AAAGTARR	235	YYTACTTT	167	58.46	1.47	10.41
AAAGYGGR	423	YCCRCTTT	242	63.61	1.26	4.63
AAARGYGG	412	CCRCYTTT	278	59.71	1.28	6.96
AAGARYTA	208	TARYTCTT	147	58.59	1.7	10.48
AAGCGRRT	442	AYYCGCTT	302	59.41	1.22	3.96
AAGGRKAG	128	CTMYCCTT	67	65.64	1.88	11.41
AAGKGKAG	132	CTMCMCTT	64	67.35	1.84	9.7
AAGMGGGK	296	MCCCKCTT	142	67.58	1.21	3.61
AAGRGGMG	234	CKCCYCTT	118	66.48	1.34	9.56
AAGRGGYG	301	CRCCYCTT	165	64.59	1.3	6.62
AAGRGKAG	138	CTMCYCTT	66	67.65	1.82	17.35
AAGTTKGR	272	YCMAACTT	181	60.04	1.67	10.85
AAGTYGGR	157	YCCRACTT	96	62.06	1.69	13.29
AAKARAGT	322	ACTYTMTT	211	60.41	1.34	10.45
AAKTYGGG	154	CCCRAMTT	111	58.11	1.7	10.31
AAMRGTGG	334	CCACYKTT	204	62.08	1.39	5.01
AARAGTRG	312	CYACTYTT	189	62.28	1.54	5.49
AARAGYGG	408	CCRCTYTT	265	60.62	1.36	8.69
AARRGGCG	301	CGCCYYTT	200	60.08	1.33	12.87
ACRGKGAG	169	CTCMCYGT	100	62.83	1.56	13.42
AGAAKRGC	218	GCYMTTCT	157	58.13	1.59	8.84
AGAGCRGR	267	YCYGCTCT	157	62.97	1.33	6.94
AGAGGRGM	126	KCYCCTCT	63	66.67	1.84	14.04
AGAGKCGR	215	YCGMCTCT	112	65.75	1.54	9.74
AGAGTMKG	133	CMKACTCT	91	59.38	1.89	17.44
AGAGYARG	306	CYTRCTCT	193	61.32	1.47	10.11
AGARYAGG	158	CCTRYTCT	87	64.49	1.57	10.51
AGCKTTTA	196	TAAAMGCT	105	65.12	1.67	7.71
AGCKTTTR	480	YAAAMGCT	300	61.54	1.26	5.94
AGCRGGGC	109	GCCCYGCT	44	71.24	1.77	11.37
AGCRGGGY	180	RCCCYGCT	90	66.67	1.55	7.69
AGGCGARY	223	RYTCGCCT	132	62.82	1.45	10.65
AGGGMKTG	213	CAMKCCCT	117	64.55	1.59	8.09
AGGGMTTG	132	CAAKCCCT	91	59.19	2.09	12.87
AGGGMYTG	166	CARKCCCT	109	60.36	1.78	10.89
AGGGTARR	139	YYTACCCT	65	68.14	1.66	14.91
AGGGYAAR	230	YTTRCCCT	140	62.16	1.51	10.12
AGMGGRGC	136	GCYCCKCT	88	60.71	1.96	12.42
AGMGTYTA	261	TARACKCT	122	68.15	1.44	5.69
AGMKTTTA	335	TAAAMKCT	183	64.67	1.57	4.56
AGMRGGGC	187	GCCCYKCT	77	70.83	1.76	11.67
AGRGCARG	330	CYTGCYCT	194	62.98	1.51	7.86
AGRGRTTG	270	CAAYCYCT	187	59.08	1.56	9.72
AGRGYAGG	160	CCTRCYCT	51	75.83	1.67	11.67
AGTKTAYG	194	CRTAMACT	105	64.88	1.58	7.74
AKAGGCGM	193	KCGCCTMT	104	64.98	1.66	8.49
AKCAAGMG	517	CKCTTGMT	360	58.95	1.25	5.94
AKGTRAAA	361	TTTYACMT	247	59.38	1.42	6.7
AKYAGGGC	184	GCCCTRMT	89	67.4	1.39	8.24
ARAKAGGG	169	CCCTMTYT	102	62.36	1.52	17.92
ARGAGKGG	187	CCMCTCYT	93	66.79	1.4	5.71
ARGAGTRG	175	CYACTCYT	117	59.93	1.69	12.36
ARGCGRGT	327	ACYCGCYT	176	65.01	1.25	3.96
ARYAGGGC	212	GCCCTRYT	98	68.39	1.34	11.86
ATGAGTYR	264	YRACTCAT	159	62.41	1.37	7.42
ATGKTGAG	202	CTCAMCAT	118	63.13	1.56	9.6
ATGKTGRG	324	CYCAMCAT	187	63.41	1.21	5.83
ATTARKGG	121	CCMYTAAT	83	59.31	2.14	13.7
AYGKTGAG	351	CTCAMCRT	199	63.82	1.43	9.69
AYGRGCGT	211	ACGCYCRT	125	62.8	1.52	10.61
CGARKGGT	179	ACCMYTCG	90	66.54	1.58	10.67
CGGTGAGY	232	RCTCACCG	105	68.84	1.19	3.61
CGKKGAGT	230	ACTCMMCG	114	66.86	1.6	7.48
CGKTGAGY	431	RCTCAMCG	221	66.1	1.19	5.65
CKGMAAGG	229	CCTTKCMG	134	63.09	1.45	9.46
CRGKGAGT	190	ACTCMCYG	114	62.5	1.63	9.95
CRGTGAGK	265	MCTCACYG	160	62.35	1.44	7.73
CTGMRTGA	413	TCAYKCAG	282	59.42	1.22	3.93
GAAKCGGR	347	YCCGMTTC	190	64.62	1.26	6.4
GAGCAGRR	328	YYCTGCTC	177	64.95	1.5	9.02
GAGCAKRA	317	TYMTGCTC	219	59.14	1.51	8.86
GAGCMAGM	545	KCTKGCTC	377	59.11	1.28	4.11
GAGCMGGR	216	YCCKGCTC	108	66.67	1.29	6.37
GAGCRGAA	158	TTCYGCTC	114	58.09	1.59	11.14
GAGGGKAR	110	YTMCCCTC	46	70.51	2	15.49
GAGGGYAM	111	KTRCCCTC	48	69.81	2.1	12.54
GAGGGYMA	114	TKRCCCTC	61	65.14	2.1	12.63
GAGGMGAK	219	MTCKCCTC	110	66.57	1.3	4.86
GAGGYGAY	223	RTCRCCTC	138	61.77	1.58	9.4
GAGKGKAA	168	TTMCMCTC	109	60.65	2.14	12.84
GAGKGTAM	113	KTACMCTC	65	63.48	2.15	17.29
GAGKGTAR	113	YTACMCTC	72	61.08	2.59	15.11
GAGMARGA	369	TCYTKCTC	263	58.39	1.55	7.91
GAGRGYAA	220	TTRCYCTC	151	59.3	1.66	10.22
GAGTKRGT	280	ACYMACTC	137	67.15	1.22	11.49
GAGYAAGM	472	KCTTRCTC	307	60.59	1.25	3.91
GAGYAGGK	237	MCCTRCTC	87	73.15	1.3	8.17
GAGYAGRG	241	CYCTRCTC	94	71.94	1.46	15.29
GAGYRGAG	156	CTCYRCTC	92	62.9	1.74	17.69
GAKGRGCA	314	TGCYCMTC	182	63.31	1.38	5.49
GARAAGGR	145	YCCTTYTC	78	65.02	1.76	12.25
GARAKAGG	167	CCTMTYTC	107	60.95	1.74	10.82
GARMAGGG	188	CCCTKYTC	79	70.41	1.54	8.6
GARMGAGA	248	TCTCKYTC	174	58.77	1.5	8.73
GATGAKYA	444	TRMTCATC	319	58.19	1.22	5.04
GATGCRRG	239	CYYGCATC	167	58.87	1.63	10.1
GATGMARG	388	CYTKCATC	259	59.97	1.34	6.3
GATGRGCA	253	TGCYCATC	144	63.73	1.39	6.27
GATTTRTK	346	MAYAAATC	206	62.68	1.49	6.88
GATYTATT	115	AATARATC	63	64.61	1.81	11.86
GATYTRTT	320	AAYARATC	207	60.72	1.69	6.56
GCAACKMC	207	GKMGTTGC	140	59.65	1.64	13.93
GCAAGMGG	227	CCKCTTGC	109	67.56	1.29	6.3
GCAAGMGK	397	MCKCTTGC	223	64.03	1.27	6.34
GCAAGRGK	211	MCYCTTGC	122	63.36	1.46	8.98
GCARGAGK	188	MCTCYTGC	111	62.88	1.56	14.9
GCGAMYGA	228	TCRKTCGC	158	59.07	1.71	11.52
GCGGKRGG	128	CCYMCCGC	75	63.05	1.71	12.75
GCGKTGRG	338	CYCAMCGC	178	65.5	1.23	8.62
GCGRKGAG	244	CTCMYCGC	134	64.55	1.33	9.98
GCKGCKTG	445	CAMGCMGC	321	58.09	1.21	5.41
GCMRGAGT	197	ACTCYKGC	132	59.88	1.78	12.85
GCRRGAGT	173	ACTCYYGC	100	63.37	1.64	9.47
GCTGMGTK	446	MACKCAGC	276	61.77	1.19	5.25
GGCMRGAG	151	CTCYKGCC	84	64.26	1.64	12.67
GGGARKAG	103	CTMYTCCC	57	64.38	2.21	19.62
GGRGMGCT	133	AGCKCYCC	63	67.86	1.88	9.19
GGTGAGKK	358	MMCTCACC	149	70.61	1.3	6.1
GGTGAGKR	262	YMCTCACC	120	68.59	1.44	4.52
GGYAGRAG	192	CTYCTRCC	98	66.21	1.34	7.82
GKTGAGKG	268	CMCTCAMC	140	65.69	1.55	6.41
GKTGGMTA	318	TAKCCAMC	184	63.35	1.29	4.71
GKYGAGGG	125	CCCTCRMC	53	70.22	2.24	12.13
GMAAGAGK	280	MCTCTTKC	154	64.52	1.45	5.88
GMAGGGCK	233	MGCCCTKC	100	69.97	1.37	5.03
GMGGAGMG	122	CKCTCCKC	68	64.21	1.76	14.36
GRGGGYAA	160	TTRCCCYC	79	66.95	1.69	13.65
GRGMAGGG	186	CCCTKCYC	49	79.15	1.39	9.26
GRGYAGAG	187	CTCTRCYC	94	66.55	1.39	16.57
GRTGTKTT	393	AAMACAYC	274	58.92	1.35	7.36
GTARAAKG	169	CMTTYTAC	117	59.09	1.86	12.82
GTGTTGGM	254	KCCAACAC	124	67.2	1.34	3.6
GTKAGCKG	303	CMGCTMAC	144	67.79	1.33	8.96
GTKTTTKT	461	AMAAAMAC	326	58.58	1.29	4.66
GTMARGTG	253	CACYTKAC	147	63.25	1.33	6.66
GTMRGGTG	144	CACCYKAC	72	66.67	1.62	10.61
GTRGGGMA	132	TKCCCYAC	50	72.53	1.71	11.68
GYAGGGMA	174	TKCCCTRC	71	71.02	1.63	9.54
KAGGGKAA	120	TTMCCCTM	64	65.22	1.83	13.35
KAGGGYAA	156	TTRCCCTM	78	66.67	2.19	14.16
KAGGYGAT	270	ATCRCCTM	180	60	1.52	8.99
KAGKGTAA	118	TTACMCTM	82	59	2.14	16.41
KATGKTTT	403	AAAMCATM	277	59.26	1.45	6.52
KATGTKTT	299	AAMACATM	208	58.97	1.56	8.88
KCAAGAGK	232	MCTCTTGM	149	60.89	1.67	8.83
KCAAGMGG	380	CCKCTTGM	210	64.41	1.39	4.5
KCATKGGG	226	CCCMATGM	125	64.39	1.7	11.08
KCATRGGG	130	CCCYATGM	62	67.71	1.85	11.66
KGCARGAG	248	CTCYTGCM	144	63.27	1.36	12.78
KGGTAGKG	166	CMCTACCM	60	73.45	1.74	13.69
KGGTAGTR	169	YACTACCM	90	65.25	1.62	13.42
KMAAGAGG	231	CCTCTTKM	132	63.64	1.51	8.21
KRCAGGAG	112	CTCCTGYM	66	62.92	1.77	13.55
KRTGAGGT	197	ACCTCAYM	95	67.47	1.47	5.87
KTARAATG	155	CATTYTAM	112	58.05	1.86	14.32
KTGGCKGT	415	ACMGCCAM	252	62.22	1.21	6.53
KTTGKCTA	288	TAGMCAAM	195	59.63	1.47	7.28
MARTAGGG	132	CCCTAYTK	63	67.69	1.55	9.67
MGARGGGC	114	GCCCYTCK	55	67.46	1.83	13.31
MGGGMTTG	247	CAAKCCCK	150	62.22	1.4	5.97
MGGKGACG	144	CGTCMCCK	65	68.9	1.92	12.05
MGGKGAGT	223	ACTCMCCK	102	68.62	1.3	4.85
MGGRGAGC	134	GCTCYCCK	68	66.34	1.57	12
MGGTGACG	123	CGTCACCK	57	68.33	2.09	12.37
MGMAGGGC	203	GCCCTKCK	104	66.12	1.34	10.71
MKGTGACG	174	CGTCACMK	100	63.5	2.03	12.69
MRAAAGAG	438	CTCTTTYK	316	58.09	1.33	5.77
MRACGGTG	282	CACCGTYK	197	58.87	1.51	11.05
MTTATRTG	121	CAYATAAK	81	59.9	2.26	14.68
RAAAGAGR	388	YCTCTTTY	274	58.61	1.44	9
RACGGKGA	253	TCMCCGTY	155	62.01	1.48	11.44
RACGGTGR	309	YCACCGTY	191	61.8	1.55	13.02
RAGAGYTA	213	TARCTCTY	124	63.2	1.47	10.05
RAGCAAGM	562	KCTTGCTY	392	58.91	1.37	4.66
RAGGGTAR	129	YTACCCTY	55	70.11	1.96	14.89
RAGGGYAA	202	TTRCCCTY	122	62.35	1.62	12.65
RAGRGGCG	214	CGCCYCTY	107	66.67	1.35	6.96
RATGAGCR	398	YGCTCATY	241	62.28	1.28	4.19
RATGRGCA	412	TGCYCATY	261	61.22	1.25	7.53
RATGTTTK	360	MAAACATY	259	58.16	1.36	6.69
RATTTGTY	329	RACAAATY	232	58.65	1.63	7.44
RCGGKGAG	234	CTCMCCGY	112	67.63	1.45	11.78
RCRGTGAG	321	CTCACYGY	183	63.69	1.3	9.17
RGAGCAGR	284	YCTGCTCY	144	66.36	1.38	6.14
RGAGCARG	345	CYTGCTCY	221	60.95	1.61	9.56
RGAGCRGG	191	CCYGCTCY	76	71.54	1.42	6.1
RGAGYAGG	181	CCTRCTCY	68	72.69	1.78	8.32
RGCGTYTA	263	TARACGCY	131	66.75	1.33	5.18
RGCRGGGC	204	GCCCYGCY	64	76.12	1.49	9.41
RGGGMTTG	249	CAAKCCCY	145	63.2	1.49	9.95
RGGTRAAA	411	TTTYACCY	278	59.65	1.24	7.96
RGMGTTTA	326	TAAACKCY	153	68.06	1.32	3.58
RGRTGAAA	436	TTTCAYCY	310	58.45	1.32	9.76
RGTAGRGT	108	ACYCTACY	50	68.35	2.11	11.65
RGTGAGKG	255	CMCTCACY	127	66.75	1.51	10.31
RGTGAGRG	157	CYCTCACY	83	65.42	1.8	16.67
RGYAGGGC	208	GCCCTRCY	59	77.9	1.4	9.94
RGYGAGGG	137	CCCTCRCY	51	72.87	1.93	12.61
RGYGGCTT	469	AAGCCRCY	329	58.77	1.28	5.23
RKAGGCGA	199	TCGCCTMY	87	69.58	1.5	7.16
RKTGAGGG	149	CCCTCAMY	75	66.52	2.25	10.31
RRAGCGGG	277	CCCGCTYY	167	62.39	1.34	5.95
RRCGGTGA	527	TCACCGYY	301	63.65	1.25	7.78
RRGAGGCG	159	CGCCTCYY	82	65.98	1.52	9.02
RRTGAGGG	130	CCCTCAYY	64	67.01	1.76	9.26
RTAGGGYA	111	TRCCCTAY	41	73.03	2.05	9.99
RTGKTGAG	412	CTCAMCAY	230	64.17	1.29	6.17
RTTAGYGG	205	CCRCTAAY	117	63.66	1.49	7.61
RYAGGGCA	184	TGCCCTRY	85	68.4	1.52	11.86
RYGACCGA	249	TCGGTCRY	169	59.57	1.54	13.24
TAAAGKKT	252	AMMCTTTA	174	59.15	1.6	11.28
TAGGGYAR	106	YTRCCCTA	52	67.09	1.9	12.5
TCAKKGGG	182	CCCMMTGA	108	62.76	1.97	11.97
TCATKGGG	130	CCCMATGA	66	66.33	2.13	10.6
TCATKKGG	218	CCMMATGA	145	60.06	1.69	9.04
TGARGGYA	248	TRCCYTCA	149	62.47	1.53	5.86
TGCGTGAK	261	MTCACGCA	134	66.08	1.2	3.92
TGKKGAGC	405	GCTCMMCA	242	62.6	1.23	5.4
TGKTGAGY	526	RCTCAMCA	331	61.38	1.22	5
TGRRTATG	328	CATAYYCA	199	62.24	1.44	4.43
TKGGCGKT	440	AMCGCCMA	310	58.67	1.2	3.89
TKRGGTGA	348	TCACCYMA	247	58.49	1.38	7.58
TMAGKGAG	168	CTCMCTKA	117	58.95	1.66	12.66
TRAKGCGA	284	TCGCMTYA	192	59.66	1.57	8.95
TTAKGTGR	209	YCACMTAA	133	61.11	1.69	11.34
TTGKCKGT	352	ACMGMCAA	248	58.67	1.4	8
TTRGCKGT	328	ACMGCYAA	212	60.74	1.57	9.19
TTRGGTGA	191	TCACCYAA	106	64.31	1.63	7.91
TTTGGMTR	480	YAKCCAAA	325	59.63	1.22	6.39
TTTGKCTR	368	YAGMCAAA	262	58.41	1.48	7.51
TYATGKGG	199	CCMCATRA	102	66.11	2.08	8.63
TYRGGTGA	321	TCACCYRA	182	63.82	1.39	7.71
YGAGGGYA	108	TRCCCTCR	49	68.79	2.35	10.87
YGAGKGTA	113	TACMCTCR	67	62.78	2.32	18.7
YGAGRGTA	111	TACYCTCR	77	59.04	1.81	12.66
YKAGGTGA	192	TCACCTMR	135	58.72	1.65	11.5
YRAGGGTA	111	TACCCTYR	62	64.16	1.92	12.5

## Sheet: Vibrio cholerae eltor
Performed On	5/14/2009 at 10:19:20 AM	Compilation of AIMS from 14 files
Organism	Vibrio cholerae O1 biovar eltor str. N16961
Replicon	Chromosome I	complete sequence
Accession	NC_002505
Division	Gammaproteobacteria
Family	Vibrionaceae
GenomeID	759
RRNAPrototype	759
RepliconLength	2961149	*
Origin	2944
Terminus	1564401
Threshold Bound	0
Threshold1	50
Threshold2	25
Minimum N	1
Maximum N	2147483647
Minimum Arm N	201
Minimum Skew	58
Maximum Skew	100
Arm Skew
Minimum Fold Excess	1.17
Maximum Fold Excess	10000
Arm Excess
Minimum Bias Excess	3.87
Arm Bias
Sequence	N	Complement	N	Bias	Fold Excess	Bias Excess
AAAAGYRG	453	CYRCTTTT	319	58.68	1.31	4.83
AAAGTARR	235	YYTACTTT	167	58.46	1.47	10.41
AAAGYGGR	423	YCCRCTTT	242	63.61	1.26	4.63
AAARGYGG	412	CCRCYTTT	278	59.71	1.28	6.96
AAGARYTA	208	TARYTCTT	147	58.59	1.7	10.48
AAGCGRRT	442	AYYCGCTT	302	59.41	1.22	3.96
AAGGRKAG	128	CTMYCCTT	67	65.64	1.88	11.41
AAGKGKAG	132	CTMCMCTT	64	67.35	1.84	9.7
AAGMGGGK	296	MCCCKCTT	142	67.58	1.21	3.61
AAGRGGMG	234	CKCCYCTT	118	66.48	1.34	9.56
AAGRGGYG	301	CRCCYCTT	165	64.59	1.3	6.62
AAGRGKAG	138	CTMCYCTT	66	67.65	1.82	17.35
AAGTTKGR	272	YCMAACTT	181	60.04	1.67	10.85
AAGTYGGR	157	YCCRACTT	96	62.06	1.69	13.29
AAKARAGT	322	ACTYTMTT	211	60.41	1.34	10.45
AAKTYGGG	154	CCCRAMTT	111	58.11	1.7	10.31
AAMRGTGG	334	CCACYKTT	204	62.08	1.39	5.01
AARAGTRG	312	CYACTYTT	189	62.28	1.54	5.49
AARAGYGG	408	CCRCTYTT	265	60.62	1.36	8.69
AARRGGCG	301	CGCCYYTT	200	60.08	1.33	12.87
ACRGKGAG	169	CTCMCYGT	100	62.83	1.56	13.42
AGAAKRGC	218	GCYMTTCT	157	58.13	1.59	8.84
AGAGCRGR	267	YCYGCTCT	157	62.97	1.33	6.94
AGAGGRGM	126	KCYCCTCT	63	66.67	1.84	14.04
AGAGKCGR	215	YCGMCTCT	112	65.75	1.54	9.74
AGAGTMKG	133	CMKACTCT	91	59.38	1.89	17.44
AGAGYARG	306	CYTRCTCT	193	61.32	1.47	10.11
AGARYAGG	158	CCTRYTCT	87	64.49	1.57	10.51
AGCKTTTA	196	TAAAMGCT	105	65.12	1.67	7.71
AGCKTTTR	480	YAAAMGCT	300	61.54	1.26	5.94
AGCRGGGC	109	GCCCYGCT	44	71.24	1.77	11.37
AGCRGGGY	180	RCCCYGCT	90	66.67	1.55	7.69
AGGCGARY	223	RYTCGCCT	132	62.82	1.45	10.65
AGGGMKTG	213	CAMKCCCT	117	64.55	1.59	8.09
AGGGMTTG	132	CAAKCCCT	91	59.19	2.09	12.87
AGGGMYTG	166	CARKCCCT	109	60.36	1.78	10.89
AGGGTARR	139	YYTACCCT	65	68.14	1.66	14.91
AGGGYAAR	230	YTTRCCCT	140	62.16	1.51	10.12
AGMGGRGC	136	GCYCCKCT	88	60.71	1.96	12.42
AGMGTYTA	261	TARACKCT	122	68.15	1.44	5.69
AGMKTTTA	335	TAAAMKCT	183	64.67	1.57	4.56
AGMRGGGC	187	GCCCYKCT	77	70.83	1.76	11.67
AGRGCARG	330	CYTGCYCT	194	62.98	1.51	7.86
AGRGRTTG	270	CAAYCYCT	187	59.08	1.56	9.72
AGRGYAGG	160	CCTRCYCT	51	75.83	1.67	11.67
AGTKTAYG	194	CRTAMACT	105	64.88	1.58	7.74
AKAGGCGM	193	KCGCCTMT	104	64.98	1.66	8.49
AKCAAGMG	517	CKCTTGMT	360	58.95	1.25	5.94
AKGTRAAA	361	TTTYACMT	247	59.38	1.42	6.7
AKYAGGGC	184	GCCCTRMT	89	67.4	1.39	8.24
ARAKAGGG	169	CCCTMTYT	102	62.36	1.52	17.92
ARGAGKGG	187	CCMCTCYT	93	66.79	1.4	5.71
ARGAGTRG	175	CYACTCYT	117	59.93	1.69	12.36
ARGCGRGT	327	ACYCGCYT	176	65.01	1.25	3.96
ARYAGGGC	212	GCCCTRYT	98	68.39	1.34	11.86
ATGAGTYR	264	YRACTCAT	159	62.41	1.37	7.42
ATGKTGAG	202	CTCAMCAT	118	63.13	1.56	9.6
ATGKTGRG	324	CYCAMCAT	187	63.41	1.21	5.83
ATTARKGG	121	CCMYTAAT	83	59.31	2.14	13.7
AYGKTGAG	351	CTCAMCRT	199	63.82	1.43	9.69
AYGRGCGT	211	ACGCYCRT	125	62.8	1.52	10.61
CGARKGGT	179	ACCMYTCG	90	66.54	1.58	10.67
CGGTGAGY	232	RCTCACCG	105	68.84	1.19	3.61
CGKKGAGT	230	ACTCMMCG	114	66.86	1.6	7.48
CGKTGAGY	431	RCTCAMCG	221	66.1	1.19	5.65
CKGMAAGG	229	CCTTKCMG	134	63.09	1.45	9.46
CRGKGAGT	190	ACTCMCYG	114	62.5	1.63	9.95
CRGTGAGK	265	MCTCACYG	160	62.35	1.44	7.73
CTGMRTGA	413	TCAYKCAG	282	59.42	1.22	3.93
GAAKCGGR	347	YCCGMTTC	190	64.62	1.26	6.4
GAGCAGRR	328	YYCTGCTC	177	64.95	1.5	9.02
GAGCAKRA	317	TYMTGCTC	219	59.14	1.51	8.86
GAGCMAGM	545	KCTKGCTC	377	59.11	1.28	4.11
GAGCMGGR	216	YCCKGCTC	108	66.67	1.29	6.37
GAGCRGAA	158	TTCYGCTC	114	58.09	1.59	11.14
GAGGGKAR	110	YTMCCCTC	46	70.51	2	15.49
GAGGGYAM	111	KTRCCCTC	48	69.81	2.1	12.54
GAGGGYMA	114	TKRCCCTC	61	65.14	2.1	12.63
GAGGMGAK	219	MTCKCCTC	110	66.57	1.3	4.86
GAGGYGAY	223	RTCRCCTC	138	61.77	1.58	9.4
GAGKGKAA	168	TTMCMCTC	109	60.65	2.14	12.84
GAGKGTAM	113	KTACMCTC	65	63.48	2.15	17.29
GAGKGTAR	113	YTACMCTC	72	61.08	2.59	15.11
GAGMARGA	369	TCYTKCTC	263	58.39	1.55	7.91
GAGRGYAA	220	TTRCYCTC	151	59.3	1.66	10.22
GAGTKRGT	280	ACYMACTC	137	67.15	1.22	11.49
GAGYAAGM	472	KCTTRCTC	307	60.59	1.25	3.91
GAGYAGGK	237	MCCTRCTC	87	73.15	1.3	8.17
GAGYAGRG	241	CYCTRCTC	94	71.94	1.46	15.29
GAGYRGAG	156	CTCYRCTC	92	62.9	1.74	17.69
GAKGRGCA	314	TGCYCMTC	182	63.31	1.38	5.49
GARAAGGR	145	YCCTTYTC	78	65.02	1.76	12.25
GARAKAGG	167	CCTMTYTC	107	60.95	1.74	10.82
GARMAGGG	188	CCCTKYTC	79	70.41	1.54	8.6
GARMGAGA	248	TCTCKYTC	174	58.77	1.5	8.73
GATGAKYA	444	TRMTCATC	319	58.19	1.22	5.04
GATGCRRG	239	CYYGCATC	167	58.87	1.63	10.1
GATGMARG	388	CYTKCATC	259	59.97	1.34	6.3
GATGRGCA	253	TGCYCATC	144	63.73	1.39	6.27
GATTTRTK	346	MAYAAATC	206	62.68	1.49	6.88
GATYTATT	115	AATARATC	63	64.61	1.81	11.86
GATYTRTT	320	AAYARATC	207	60.72	1.69	6.56
GCAACKMC	207	GKMGTTGC	140	59.65	1.64	13.93
GCAAGMGG	227	CCKCTTGC	109	67.56	1.29	6.3
GCAAGMGK	397	MCKCTTGC	223	64.03	1.27	6.34
GCAAGRGK	211	MCYCTTGC	122	63.36	1.46	8.98
GCARGAGK	188	MCTCYTGC	111	62.88	1.56	14.9
GCGAMYGA	228	TCRKTCGC	158	59.07	1.71	11.52
GCGGKRGG	128	CCYMCCGC	75	63.05	1.71	12.75
GCGKTGRG	338	CYCAMCGC	178	65.5	1.23	8.62
GCGRKGAG	244	CTCMYCGC	134	64.55	1.33	9.98
GCKGCKTG	445	CAMGCMGC	321	58.09	1.21	5.41
GCMRGAGT	197	ACTCYKGC	132	59.88	1.78	12.85
GCRRGAGT	173	ACTCYYGC	100	63.37	1.64	9.47
GCTGMGTK	446	MACKCAGC	276	61.77	1.19	5.25
GGCMRGAG	151	CTCYKGCC	84	64.26	1.64	12.67
GGGARKAG	103	CTMYTCCC	57	64.38	2.21	19.62
GGRGMGCT	133	AGCKCYCC	63	67.86	1.88	9.19
GGTGAGKK	358	MMCTCACC	149	70.61	1.3	6.1
GGTGAGKR	262	YMCTCACC	120	68.59	1.44	4.52
GGYAGRAG	192	CTYCTRCC	98	66.21	1.34	7.82
GKTGAGKG	268	CMCTCAMC	140	65.69	1.55	6.41
GKTGGMTA	318	TAKCCAMC	184	63.35	1.29	4.71
GKYGAGGG	125	CCCTCRMC	53	70.22	2.24	12.13
GMAAGAGK	280	MCTCTTKC	154	64.52	1.45	5.88
GMAGGGCK	233	MGCCCTKC	100	69.97	1.37	5.03
GMGGAGMG	122	CKCTCCKC	68	64.21	1.76	14.36
GRGGGYAA	160	TTRCCCYC	79	66.95	1.69	13.65
GRGMAGGG	186	CCCTKCYC	49	79.15	1.39	9.26
GRGYAGAG	187	CTCTRCYC	94	66.55	1.39	16.57
GRTGTKTT	393	AAMACAYC	274	58.92	1.35	7.36
GTARAAKG	169	CMTTYTAC	117	59.09	1.86	12.82
GTGTTGGM	254	KCCAACAC	124	67.2	1.34	3.6
GTKAGCKG	303	CMGCTMAC	144	67.79	1.33	8.96
GTKTTTKT	461	AMAAAMAC	326	58.58	1.29	4.66
GTMARGTG	253	CACYTKAC	147	63.25	1.33	6.66
GTMRGGTG	144	CACCYKAC	72	66.67	1.62	10.61
GTRGGGMA	132	TKCCCYAC	50	72.53	1.71	11.68
GYAGGGMA	174	TKCCCTRC	71	71.02	1.63	9.54
KAGGGKAA	120	TTMCCCTM	64	65.22	1.83	13.35
KAGGGYAA	156	TTRCCCTM	78	66.67	2.19	14.16
KAGGYGAT	270	ATCRCCTM	180	60	1.52	8.99
KAGKGTAA	118	TTACMCTM	82	59	2.14	16.41
KATGKTTT	403	AAAMCATM	277	59.26	1.45	6.52
KATGTKTT	299	AAMACATM	208	58.97	1.56	8.88
KCAAGAGK	232	MCTCTTGM	149	60.89	1.67	8.83
KCAAGMGG	380	CCKCTTGM	210	64.41	1.39	4.5
KCATKGGG	226	CCCMATGM	125	64.39	1.7	11.08
KCATRGGG	130	CCCYATGM	62	67.71	1.85	11.66
KGCARGAG	248	CTCYTGCM	144	63.27	1.36	12.78
KGGTAGKG	166	CMCTACCM	60	73.45	1.74	13.69
KGGTAGTR	169	YACTACCM	90	65.25	1.62	13.42
KMAAGAGG	231	CCTCTTKM	132	63.64	1.51	8.21
KRCAGGAG	112	CTCCTGYM	66	62.92	1.77	13.55
KRTGAGGT	197	ACCTCAYM	95	67.47	1.47	5.87
KTARAATG	155	CATTYTAM	112	58.05	1.86	14.32
KTGGCKGT	415	ACMGCCAM	252	62.22	1.21	6.53
KTTGKCTA	288	TAGMCAAM	195	59.63	1.47	7.28
MARTAGGG	132	CCCTAYTK	63	67.69	1.55	9.67
MGARGGGC	114	GCCCYTCK	55	67.46	1.83	13.31
MGGGMTTG	247	CAAKCCCK	150	62.22	1.4	5.97
MGGKGACG	144	CGTCMCCK	65	68.9	1.92	12.05
MGGKGAGT	223	ACTCMCCK	102	68.62	1.3	4.85
MGGRGAGC	134	GCTCYCCK	68	66.34	1.57	12
MGGTGACG	123	CGTCACCK	57	68.33	2.09	12.37
MGMAGGGC	203	GCCCTKCK	104	66.12	1.34	10.71
MKGTGACG	174	CGTCACMK	100	63.5	2.03	12.69
MRAAAGAG	438	CTCTTTYK	316	58.09	1.33	5.77
MRACGGTG	282	CACCGTYK	197	58.87	1.51	11.05
MTTATRTG	121	CAYATAAK	81	59.9	2.26	14.68
RAAAGAGR	388	YCTCTTTY	274	58.61	1.44	9
RACGGKGA	253	TCMCCGTY	155	62.01	1.48	11.44
RACGGTGR	309	YCACCGTY	191	61.8	1.55	13.02
RAGAGYTA	213	TARCTCTY	124	63.2	1.47	10.05
RAGCAAGM	562	KCTTGCTY	392	58.91	1.37	4.66
RAGGGTAR	129	YTACCCTY	55	70.11	1.96	14.89
RAGGGYAA	202	TTRCCCTY	122	62.35	1.62	12.65
RAGRGGCG	214	CGCCYCTY	107	66.67	1.35	6.96
RATGAGCR	398	YGCTCATY	241	62.28	1.28	4.19
RATGRGCA	412	TGCYCATY	261	61.22	1.25	7.53
RATGTTTK	360	MAAACATY	259	58.16	1.36	6.69
RATTTGTY	329	RACAAATY	232	58.65	1.63	7.44
RCGGKGAG	234	CTCMCCGY	112	67.63	1.45	11.78
RCRGTGAG	321	CTCACYGY	183	63.69	1.3	9.17
RGAGCAGR	284	YCTGCTCY	144	66.36	1.38	6.14
RGAGCARG	345	CYTGCTCY	221	60.95	1.61	9.56
RGAGCRGG	191	CCYGCTCY	76	71.54	1.42	6.1
RGAGYAGG	181	CCTRCTCY	68	72.69	1.78	8.32
RGCGTYTA	263	TARACGCY	131	66.75	1.33	5.18
RGCRGGGC	204	GCCCYGCY	64	76.12	1.49	9.41
RGGGMTTG	249	CAAKCCCY	145	63.2	1.49	9.95
RGGTRAAA	411	TTTYACCY	278	59.65	1.24	7.96
RGMGTTTA	326	TAAACKCY	153	68.06	1.32	3.58
RGRTGAAA	436	TTTCAYCY	310	58.45	1.32	9.76
RGTAGRGT	108	ACYCTACY	50	68.35	2.11	11.65
RGTGAGKG	255	CMCTCACY	127	66.75	1.51	10.31
RGTGAGRG	157	CYCTCACY	83	65.42	1.8	16.67
RGYAGGGC	208	GCCCTRCY	59	77.9	1.4	9.94
RGYGAGGG	137	CCCTCRCY	51	72.87	1.93	12.61
RGYGGCTT	469	AAGCCRCY	329	58.77	1.28	5.23
RKAGGCGA	199	TCGCCTMY	87	69.58	1.5	7.16
RKTGAGGG	149	CCCTCAMY	75	66.52	2.25	10.31
RRAGCGGG	277	CCCGCTYY	167	62.39	1.34	5.95
RRCGGTGA	527	TCACCGYY	301	63.65	1.25	7.78
RRGAGGCG	159	CGCCTCYY	82	65.98	1.52	9.02
RRTGAGGG	130	CCCTCAYY	64	67.01	1.76	9.26
RTAGGGYA	111	TRCCCTAY	41	73.03	2.05	9.99
RTGKTGAG	412	CTCAMCAY	230	64.17	1.29	6.17
RTTAGYGG	205	CCRCTAAY	117	63.66	1.49	7.61
RYAGGGCA	184	TGCCCTRY	85	68.4	1.52	11.86
RYGACCGA	249	TCGGTCRY	169	59.57	1.54	13.24
TAAAGKKT	252	AMMCTTTA	174	59.15	1.6	11.28
TAGGGYAR	106	YTRCCCTA	52	67.09	1.9	12.5
TCAKKGGG	182	CCCMMTGA	108	62.76	1.97	11.97
TCATKGGG	130	CCCMATGA	66	66.33	2.13	10.6
TCATKKGG	218	CCMMATGA	145	60.06	1.69	9.04
TGARGGYA	248	TRCCYTCA	149	62.47	1.53	5.86
TGCGTGAK	261	MTCACGCA	134	66.08	1.2	3.92
TGKKGAGC	405	GCTCMMCA	242	62.6	1.23	5.4
TGKTGAGY	526	RCTCAMCA	331	61.38	1.22	5
TGRRTATG	328	CATAYYCA	199	62.24	1.44	4.43
TKGGCGKT	440	AMCGCCMA	310	58.67	1.2	3.89
TKRGGTGA	348	TCACCYMA	247	58.49	1.38	7.58
TMAGKGAG	168	CTCMCTKA	117	58.95	1.66	12.66
TRAKGCGA	284	TCGCMTYA	192	59.66	1.57	8.95
TTAKGTGR	209	YCACMTAA	133	61.11	1.69	11.34
TTGKCKGT	352	ACMGMCAA	248	58.67	1.4	8
TTRGCKGT	328	ACMGCYAA	212	60.74	1.57	9.19
TTRGGTGA	191	TCACCYAA	106	64.31	1.63	7.91
TTTGGMTR	480	YAKCCAAA	325	59.63	1.22	6.39
TTTGKCTR	368	YAGMCAAA	262	58.41	1.48	7.51
TYATGKGG	199	CCMCATRA	102	66.11	2.08	8.63
TYRGGTGA	321	TCACCYRA	182	63.82	1.39	7.71
YGAGGGYA	108	TRCCCTCR	49	68.79	2.35	10.87
YGAGKGTA	113	TACMCTCR	67	62.78	2.32	18.7
YGAGRGTA	111	TACYCTCR	77	59.04	1.81	12.66
YKAGGTGA	192	TCACCTMR	135	58.72	1.65	11.5
YRAGGGTA	111	TACCCTYR	62	64.16	1.92	12.5

## Sheet: Tropheryma whipplei
Performed On	7/7/2009 at 3:54:21 PM	Compilation of AIMS from 11 files
Organism	Tropheryma whipplei TW08/27
Replicon	Complete genome
Accession	NC_004551
Division	Actinobacteria
Family	Cellulomonadaceae
GenomeID	753
RRNAPrototype	753
RepliconLength	925938	*
Origin	4001
Terminus	485001
Threshold Bound	0
Threshold1	50
Threshold2	25
Minimum N	1
Maximum N	2147483647
Minimum Arm N	129
Minimum Skew	60
Maximum Skew	100
Arm Skew
Minimum Fold Excess	1.23
Maximum Fold Excess	10000
Arm Excess
Minimum Bias Excess	4.76
Arm Bias
Sequence	N	Complement	N	Bias	Fold Excess	Bias Excess
AGCKTRTT	110	AAYAMGCT	71	60.77	1.96	18.17
AGGKKATT	152	AATMMCCT	74	67.26	1.65	11.08
AGMTTKTT	179	AAMAAKCT	110	61.94	1.89	12.02
AGMTTRTT	157	AAYAAKCT	78	66.81	1.77	14.77
ATGRATTK	106	MAATYCAT	60	63.86	2.31	13.73
ATTKTKTT	237	AAMAMAAT	147	61.72	1.53	8.97
CKCTKGTT	111	AACMAGMG	67	62.36	2	13.08
CKCTTRTT	137	AAYAAGMG	87	61.16	2.6	13.51
CKTGATGR	120	YCATCAMG	50	70.59	1.71	11.41
CKTGATRA	131	TYATCAMG	84	60.93	2.12	13.72
CKTGMTGA	124	TCAKCAMG	53	70.06	1.92	12.4
CRCTTRTT	119	AAYAAGYG	68	63.64	2.09	17.72
CTTGATRR	168	YYATCAAG	89	65.37	1.85	13.11
CTTGMTGM	205	KCAKCAAG	86	70.45	1.64	6.97
CTTGMTRA	159	TYAKCAAG	98	61.87	2.03	11.7
CTTGYTGM	217	KCARCAAG	87	71.38	1.25	6.78
CTTKCTTY	115	RAAGMAAG	58	66.47	1.73	13.53
CTTKMTGA	164	TCAKMAAG	78	67.77	2.48	9.65
CTTKTKGG	132	CCMAMAAG	75	63.77	2.13	19.84
CTTRMTGA	118	TCAKYAAG	57	67.43	1.88	11.88
GAGMTTKT	140	AMAAKCTC	89	61.14	1.93	15.18
GAKCTTKT	182	AMAAGMTC	93	66.18	1.84	10.48
GATKGYTG	126	CARCMATC	48	72.41	1.68	13.3
GCTYRTTG	122	CAAYRAGC	78	61	1.88	19.7
GGKTTTTY	229	RAAAAMCC	117	66.18	1.84	15.99
GGRTKTTT	203	AAAMAYCC	108	65.27	1.59	12.25
GGRTTTTY	197	RAAAAYCC	113	63.55	1.44	11.75
GGYKTATT	139	AATAMRCC	59	70.2	1.71	18.48
GGYYTATT	138	AATARRCC	56	71.13	1.63	10.53
GKGTKTTT	218	AAAMACMC	136	61.58	1.71	15.97
GKGTTTYT	206	ARAAACMC	135	60.41	1.68	20.02
GKKTTTTT	290	AAAAAMMC	165	63.74	1.84	11.62
GKRTTTTT	277	AAAAAYMC	166	62.53	1.47	7.7
GKTCYTTT	105	AAARGAMC	64	62.13	2.38	15.06
GMTTATTK	157	MAATAAKC	83	65.42	1.71	15.18
GMTTATTR	117	YAATAAKC	75	60.94	2.18	23.55
GMTTGYTG	174	CARCAAKC	84	67.44	1.81	13.81
GMTTKTTG	227	CAAMAAKC	136	62.53	1.6	12.47
GMTTRTTG	196	CAAYAAKC	104	65.33	1.76	18.39
GRATTTTK	173	MAAAATYC	113	60.49	1.97	12.34
GRTTTTKT	266	AMAAAAYC	123	68.38	1.47	5.79
GRTYTTTT	216	AAAARAYC	114	65.45	2.02	10.91
GYCTTGTY	120	RACAAGRC	49	71.01	1.6	12.33
KCKTGTTG	191	CAACAMGM	89	68.21	1.84	9.95
KCTTATTR	127	YAATAAGM	82	60.77	2.34	14.23
KCTTGKTG	216	CAMCAAGM	92	70.13	1.57	11.19
KCTTGTTK	240	MAACAAGM	104	69.77	1.74	6.16
KCTTGYTG	230	CARCAAGM	109	67.85	1.62	10.58
KCTTKTTG	250	CAAMAAGM	136	64.77	1.81	9.18
KCTTRTTG	237	CAAYAAGM	109	68.5	1.74	10.91
KGATTGYT	129	ARCAATCM	55	70.11	1.77	10.93
KGGTKTTT	222	AAAMACCM	117	65.49	1.95	15.51
KGGYGTTT	138	AAACRCCM	65	67.98	1.68	10.71
KGKTTTTT	296	AAAAAMCM	162	64.63	1.66	8.56
KKGTTTTT	301	AAAAACMM	176	63.1	1.7	13.19
KMTTATTG	162	CAATAAKM	89	64.54	1.76	11.77
KTCTTGTY	191	RACAAGAM	81	70.22	1.48	7.41
KTGKTTTT	254	AAAAMCAM	167	60.33	1.61	10.74
KTGTTTTK	295	MAAAACAM	179	62.24	1.48	9.09
KTGTTTYT	272	ARAAACAM	155	63.7	1.45	10.88
KTKTTTTT	316	AAAAAMAM	192	62.2	1.54	6.42
KTMTTGAT	215	ATCAAKAM	74	74.39	1.77	5.38
KTRTTGAT	224	ATCAAYAM	86	72.26	1.39	5.01
KTTCTKGA	164	TCMAGAAM	108	60.29	1.76	14.06
KTTGATTM	115	KAATCAAM	57	66.86	2.57	14.96
KTTTTYTG	334	CARAAAAM	175	65.62	1.63	8.43
KTTYTTGA	225	TCAARAAM	135	62.5	1.66	11.37
KYTTTTTG	266	CAAAAARM	153	63.48	1.8	8.9
MGCTTRTT	126	AAYAAGCK	81	60.87	2.33	22.95
MKGTTATT	210	AATAACMK	106	66.46	1.7	11.07
MTCKTGTT	137	AACAMGAK	69	66.5	1.8	13.85
MTCTTGTT	106	AACAAGAK	44	70.67	1.6	11.38
MTKGATGA	159	TCATCMAK	66	70.67	1.62	11.42
MTKTTGTT	241	AACAAMAK	120	66.76	1.31	6.51
MTTGATGA	113	TCATCAAK	38	74.83	1.78	8.84
MTTGATGM	202	KCATCAAK	84	70.63	1.47	5.56
MTTGATGR	172	YCATCAAK	76	69.35	1.91	12.22
MTTGAYGA	147	TCRTCAAK	67	68.69	1.76	9.77
MTTGMTGA	183	TCAKCAAK	76	70.66	1.95	7.37
MTTGTTGR	211	YCAACAAK	88	70.57	1.37	8.18
MTTRATGA	129	TCATYAAK	48	72.88	1.74	9.57
MTYTTGTT	221	AACAARAK	110	66.77	1.6	7.19
MYTGATGA	157	TCATCARK	63	71.36	1.6	10.99
RATTMTTG	169	CAAKAATY	106	61.45	2.06	13.83
RGMTTATT	160	AATAAKCY	81	66.39	1.85	12.83
RKATTGCT	112	AGCAATMY	52	68.29	1.91	12.48
RKTTTTTT	292	AAAAAAMY	183	61.47	1.68	6.04
RTRGTGTT	107	AACACYAY	44	70.86	1.67	12.47
RTRTTGAT	184	ATCAAYAY	90	67.15	1.5	12.85
RTTGATYT	164	ARATCAAY	67	71	1.39	7.13
RTTKTTTT	285	AAAAMAAY	166	63.19	1.55	8.03
TCKKGTTG	169	CAACMMGA	70	70.71	1.55	10.17
TCKTGKTG	175	CAMCAMGA	65	72.92	1.58	9.28
TCKTGTTK	204	MAACAMGA	66	75.56	1.84	5.84
TCKTGTYT	127	ARACAMGA	55	69.78	2.05	13.55
TCKYGTTG	147	CAACRMGA	54	73.13	1.57	11.08
TCTKGAKG	154	CMTCMAGA	80	65.81	1.9	21.14
TCTKGKTG	195	CAMCMAGA	99	66.33	1.57	17.22
TCTKGRTG	160	CAYCMAGA	99	61.78	1.94	23.16
TCTKGTTK	231	MAACMAGA	83	73.57	1.48	8.04
TCTKRTTG	215	CAAYMAGA	84	71.91	1.52	4.76
TCTTGAKR	184	YMTCAAGA	90	67.15	1.95	10.87
TCTTGMTR	182	YAKCAAGA	89	67.16	1.92	11.73
TCTTGRYG	158	CRYCAAGA	61	72.15	1.9	8.68
TCTTGTKK	213	MMACAAGA	81	72.45	1.35	7.04
TCTTGTYK	211	MRACAAGA	84	71.53	1.63	8.02
TCTTKAKG	141	CMTMAAGA	59	70.5	1.86	12.58
TCTTKKCT	137	AGMMAAGA	78	63.72	1.89	14.22
TCTTKMTG	206	CAKMAAGA	88	70.07	1.74	9.5
TCTTKRTG	156	CAYMAAGA	61	71.89	1.65	9.54
TCTTKYTG	255	CARMAAGA	115	68.92	1.6	6.08
TCTTRAKG	121	CMTYAAGA	46	72.46	2	14.58
TCTTRATK	132	MATYAAGA	46	74.16	1.59	8.54
TCTTRATR	126	YATYAAGA	53	70.39	1.7	8.92
TCTTRKTG	196	CAMYAAGA	79	71.27	1.66	6
TCTYGAKG	131	CMTCRAGA	68	65.83	2	13.86
TCTYGTTK	197	MAACRAGA	67	74.62	1.46	5.38
TCYTGKTG	185	CAMCARGA	79	70.08	1.53	6.39
TCYTGRTG	146	CAYCARGA	64	69.52	1.87	11.9
TGKRTTGC	126	GCAAYMCA	82	60.58	2.15	17.6
TGKTTTTK	309	MAAAAMCA	181	63.06	1.41	6.79
TGRAGATK	111	MATCTYCA	51	68.52	2	11.48
TGRRGATT	106	AATCYYCA	52	67.09	2.05	14.54
TGTTGAKM	166	KMTCAACA	70	70.34	1.48	11.48
TGTTYTKG	273	CMARAACA	170	61.63	1.35	14.74
TKGTKCTT	146	AAGMACMA	76	65.77	1.84	13.11
TKGTTYTT	236	AARAACMA	137	63.27	1.64	14.09
TKGYTTTT	261	AAAARCMA	133	66.24	1.41	4.94
TKKTTTTG	302	CAAAAMMA	174	63.45	1.69	11.55
TKTGMTTC	119	GAAKCAMA	64	65.03	1.95	15.74
TKTTKTTG	390	CAAMAAMA	203	65.77	1.53	14.11
TKTTTCYG	258	CRGAAAMA	131	66.32	1.41	6.48
TKTTTTKG	299	CMAAAAMA	181	62.29	1.51	12.52
TKTTTTTG	181	CAAAAAMA	111	61.99	1.8	14.2
TKTTTTTK	347	MAAAAAMA	211	62.19	1.53	6.08
TKTTTTTR	305	YAAAAAMA	189	61.74	1.59	8.26
TKTTTTYG	240	CRAAAAMA	143	62.66	1.83	9.13
TKTTTYTG	354	CARAAAMA	197	64.25	1.67	10.44
TKTTYTTG	322	CAARAAMA	194	62.4	1.55	10.93
TKYTTCTG	280	CAGAARMA	135	67.47	1.62	6.01
TMTTGAKG	182	CMTCAAKA	78	70	1.94	10.49
TMTTGATK	202	MATCAAKA	81	71.38	1.76	7.45
TMTTGAYG	158	CRTCAAKA	62	71.82	1.89	10.72
TMTTGKTG	236	CAMCAAKA	88	72.84	1.47	6.54
TMTTGRTG	188	CAYCAAKA	79	70.41	1.81	11.52
TTATTGRK	158	MYCAATAA	67	70.22	1.72	7.56
TTGAKRTT	216	AAYMTCAA	82	72.48	1.51	4.53
TTGATRMA	195	TKYATCAA	125	60.94	1.81	12.18
TTGATTMK	127	MKAATCAA	69	64.8	2.24	13.54
TTGATTMY	154	RKAATCAA	77	66.67	2.04	9.39
TTGKGMTT	130	AAKCMCAA	82	61.32	2.04	17.47
TTGMTTMT	154	AKAAKCAA	83	64.98	1.93	12.49
TTGRTGAR	181	YTCAYCAA	90	66.79	1.67	11.42
TTGRTTCK	117	MGAAYCAA	50	70.06	2.05	14.56
TTGTKRAG	115	CTYMACAA	49	70.12	2.05	13.21
TTGTTGRK	224	MYCAACAA	83	72.96	1.28	9.09
TTGTTYTK	278	MARAACAA	156	64.06	1.48	9.59
TTGYTTTK	268	MAAARCAA	128	67.68	1.43	6.7
TTKTKTGT	175	ACAMAMAA	106	62.28	1.89	11.88
TTKTTKGT	196	ACMAAMAA	81	70.76	1.56	8.07
TTKTTTTK	315	MAAAAMAA	182	63.38	1.67	8.05
TTKTTYTG	309	CARAAMAA	167	64.92	1.73	7.63
TTKYTTTG	227	CAAARMAA	133	63.06	1.79	9.21
TTMTTGRT	203	AYCAAKAA	80	71.73	1.51	6.18
TTMTTKAT	207	ATMAAKAA	83	71.38	1.51	4.76
TTRTKCTT	198	AAGMAYAA	113	63.67	1.69	11.33
TTRTTCRG	129	CYGAAYAA	55	70.11	1.77	9.2
TTRTTGRG	162	CYCAAYAA	70	69.83	1.81	15.02
TTRTTYTT	327	AARAAYAA	186	63.74	1.44	5.74
TTTGTGKR	106	YMCACAAA	65	61.99	2.05	19.26
TTTGYTTK	254	MAARCAAA	118	68.28	1.3	6.01
TTTKTTTR	220	YAAAMAAA	129	63.04	1.77	8.51
TTTTGKGK	151	MCMCAAAA	70	68.33	2	12.83
TTTTGKKT	216	AMMCAAAA	110	66.26	1.78	10.44
TTTTGTKK	267	MMACAAAA	117	69.53	1.57	6.74
TTTTKGGY	186	RCCMAAAA	83	69.14	1.65	12.11
TTTTKKTG	272	CAMMAAAA	129	67.83	1.55	5.34
TTTTKMTG	303	CAKMAAAA	148	67.18	1.65	5.67
TTTTKTGK	224	MCAMAAAA	110	67.07	1.63	7.19
TTTTKTKG	278	CMAMAAAA	128	68.47	1.52	7.33
TTTTKTTK	322	MAAMAAAA	160	66.8	1.65	4.97
TTTTKYTG	352	CARMAAAA	177	66.54	1.6	6.19
TTTTRAMG	106	CKTYAAAA	63	62.72	1.95	16.87
TTTTTGKK	243	MMCAAAAA	101	70.64	1.44	5.12
TTTTTKGK	234	MCMAAAAA	99	70.27	1.43	3.99
TTYKTCTG	236	CAGAMRAA	135	63.61	1.67	10.02
TTYTTCYG	278	CRGAARAA	140	66.51	1.48	7.26
TTYTTYTG	328	CARAARAA	174	65.34	1.98	5.52
TTYTYCTG	237	CAGRARAA	136	63.54	1.6	9.61
TYGMTGAG	129	CTCAKCRA	51	71.67	1.82	11.67
TYGYTGAG	111	CTCARCRA	45	71.15	1.73	13.63
TYMTTGAT	172	ATCAAKRA	81	67.98	1.71	9.65
TYTTGAKG	207	CMTCAARA	88	70.17	1.88	10.88
TYTTGATK	239	MATCAARA	91	72.42	1.81	5.35
TYTTGKTG	273	CAMCAARA	96	73.98	1.41	4.78
TYTTGRTG	228	CAYCAARA	75	75.25	1.81	5.7
TYTTGTKT	234	AMACAARA	105	69.03	1.62	5.01
TYTTGTYT	241	ARACAARA	104	69.86	1.72	6.72
TYTTKTTG	313	CAAMAARA	134	70.02	1.61	4.8
TYYTTCTG	265	CAGAARRA	133	66.58	1.58	4.49
YCTTGAKG	180	CMTCAAGR	77	70.04	1.8	6.5
YCTTGRTG	183	CAYCAAGR	73	71.48	1.5	8.52
YCTTGTTK	222	MAACAAGR	77	74.25	1.46	3.91
YCTTRTTG	215	CAAYAAGR	82	72.39	1.35	5.92
YKTGATTC	127	GAATCAMR	68	65.13	1.95	17.22
YTGAKGTT	175	AACMTCAR	68	72.02	1.63	8.54
YTGTTYTT	298	AARAACAR	194	60.57	1.39	5.87
YTKGATGA	161	TCATCMAR	78	67.36	1.79	13.97
YTTGAKTC	129	GAMTCAAR	53	70.88	1.64	12.79
YTTGAYGA	147	TCRTCAAR	73	66.82	1.83	12.29
YTTGAYTC	136	GARTCAAR	59	69.74	1.73	13.28
YTTGMTGA	195	TCAKCAAR	93	67.71	2	8.25
YTTGMTTC	145	GAAKCAAR	56	72.14	2	14.3
YTTGRTTC	130	GAAYCAAR	49	72.63	1.83	15.37
YTTTTKGG	179	CCMAAAAR	89	66.79	1.73	9.4
YTYTTGTT	282	AACAARAR	119	70.32	1.58	4.28
YYTGATGA	157	TCATCARR	75	67.67	1.75	10.41
YYTGATTC	133	GAATCARR	68	66.17	2	11.8

## Sheet: Treponema pallidum
Performed On	7/16/2009 at 4:43:08 PM	Compilation of AIMS from 14 files
Organism	Treponema pallidum subsp. pallidum SS14
Replicon	Complete genome
Accession	NC_010741
Division	Spirochaetes
Family	Spirochaetaceae
GenomeID	751
RRNAPrototype	750
RepliconLength	1139457	*
Origin	2601
Terminus	564401
Threshold Bound	0
Threshold1	50
Threshold2	25
Minimum N	1
Maximum N	2147483647
Minimum Arm N	153
Minimum Skew	64
Maximum Skew	100
Arm Skew
Minimum Fold Excess	1.17
Maximum Fold Excess	10000
Arm Excess
Minimum Bias Excess	3.63
Arm Bias
Sequence	N	Complement	N	Bias	Fold Excess	Bias Excess
AARGKGTG	144	CACMCYTT	58	71.29	1.67	9.36
AGGMYGTG	151	CACRKCCT	53	74.02	1.58	8.52
AGGTGGMG	121	CKCCACCT	40	75.16	1.69	11.12
AGGTKKAG	129	CTMMACCT	43	75	1.58	11.54
AGGTRKAG	134	CTMYACCT	51	72.43	1.74	10.02
AGMGTGAR	137	YTCACKCT	44	75.69	2.3	9.03
AGRKAGTG	145	CACTMYCT	51	73.98	2.15	8.63
AKGAKGAG	163	CTCMTCMT	66	71.18	1.71	10.51
AKKTCTTG	111	CAAGAMMT	60	64.91	1.91	13.93
CGCKGGTK	147	MACCMGCG	61	70.67	1.82	9.97
CGTGAKGK	144	MCMTCACG	44	76.6	2.03	9.12
CGTGRGGR	184	YCCYCACG	63	74.49	1.75	9.29
CGTGRRGA	136	TCYYCACG	76	64.15	1.81	9.7
CGTKMGGT	159	ACCKMACG	61	72.27	2.1	11.27
CGYGGGTK	129	MACCCRCG	60	68.25	1.8	11.06
CKGCGGTG	143	CACCGCMG	75	65.6	1.69	14.73
CKGMGGTG	212	CACCKCMG	101	67.73	1.51	7.82
CKGYGTGT	251	ACACRCMG	122	67.29	1.54	6.34
CRTGGGGR	150	YCCCCAYG	61	71.09	1.69	7.94
CRTGRGGA	147	TCCYCAYG	77	65.63	1.88	10.57
GAGGAGKR	156	YMCTCCTC	84	65	1.72	9.67
GAGGTGRR	127	YYCACCTC	42	75.15	2	15.76
GAGRKGAG	129	CTCMYCTC	60	68.25	1.81	17.71
GAKGAGGM	171	KCCTCMTC	86	66.54	1.8	11.24
GAKGGRAG	137	CTYCCMTC	49	73.66	1.82	12.78
GARGGKAG	165	CTMCCYTC	68	70.82	1.94	8.93
GARGGRAG	196	CTYCCYTC	77	71.79	1.77	8.89
GARGKGAG	150	CTCMCYTC	68	68.81	2	17.35
GARGRGAG	161	CTCYCYTC	85	65.45	1.87	9.88
GARGTGGR	140	YCCACYTC	46	75.27	1.89	14.56
GARKGGAG	155	CTCCMYTC	56	73.46	1.93	7.97
GCGGGTKY	191	RMACCCGC	52	78.6	1.52	8.9
GCGGYGGK	227	MCCRCCGC	87	72.29	1.58	11.98
GCGGYGGT	134	ACCRCCGC	51	72.43	1.77	14.36
GCGGYKGT	212	ACMRCCGC	77	73.36	1.48	6.88
GCGGYRGT	210	ACYRCCGC	100	67.74	1.68	11.33
GCGKGCRT	256	AYGCMCGC	127	66.84	1.39	6.66
GCGKGTGM	318	KCACMCGC	103	75.53	1.39	3.97
GCGKRCGT	269	ACGYMCGC	124	68.45	1.4	7.66
GCGTGRGK	263	MCYCACGC	77	77.35	1.86	7.47
GCGTGRRG	257	CYYCACGC	66	79.57	1.9	6.67
GCGTKAKG	192	CMTMACGC	58	76.8	2.05	6.72
GCGTKGGR	190	YCCMACGC	82	69.85	1.67	9.09
GCGTKRGG	208	CCYMACGC	68	75.36	2.22	12.68
GCGTKTRA	163	TYAMACGC	75	68.49	1.68	10.68
GCGTRRGG	217	CCYYACGC	78	73.56	2.03	8.07
GCGTTYGR	195	YCRAACGC	87	69.15	1.54	7.96
GCKGYGTG	310	CACRCMGC	157	66.38	1.52	4.94
GCKTRCGT	263	ACGYAMGC	134	66.25	1.6	8.97
GCRCTGKT	207	AMCAGYGC	107	65.92	1.74	10.48
GCRGMAGT	161	ACTKCYGC	90	64.14	1.74	10.86
GCRKGCGT	266	ACGCMYGC	131	67	1.45	6.33
GCRKTTTG	209	CAAAMYGC	89	70.13	1.42	6.7
GCRTGAKG	214	CMTCAYGC	72	74.83	1.93	9.05
GCRTGARG	192	CYTCAYGC	69	73.56	2.17	9.23
GCRTGRGG	233	CCYCAYGC	71	76.64	2.32	10.39
GCRTKAGG	148	CCTMAYGC	54	73.27	2.56	12.07
GCRTRAGG	170	CCTYAYGC	67	71.73	2.26	8.73
GCRTTTYG	205	CRAAAYGC	95	68.33	1.55	11.91
GCTGYKTG	260	CAMRCAGC	129	66.84	1.46	5.97
GGCKGTGK	192	MCACMGCC	75	71.91	1.42	6.96
GGGKARCG	157	CGYTMCCC	72	68.56	1.93	9.52
GGGTKTMT	110	AKAMACCC	46	70.51	2.39	17.24
GGMAGMTG	126	CAKCTKCC	69	64.62	2.14	11.19
GGRGARCG	187	CGYTCYCC	104	64.26	1.89	10.74
GGRRGCGT	205	ACGCYYCC	74	73.48	1.77	7.21
GGTRGMGG	192	CCKCYACC	49	79.67	1.59	7.66
GGTRGYGG	199	CCRCYACC	45	81.56	1.87	8.44
GGYRGTGG	239	CCACYRCC	74	76.36	1.7	11.14
GKGAGCGK	219	MCGCTCMC	73	75	1.83	6.05
GKGTGCAR	271	YTGCACMC	125	68.43	1.46	8.63
GKGTGMTT	151	AAKCACMC	38	79.89	1.55	6.77
GKGTRCTT	130	AAGYACMC	52	71.43	2	12.18
GKKAGCGT	177	ACGCTMMC	60	74.68	1.92	6.49
GKTCTKCT	118	AGMAGAMC	63	65.19	1.74	12.17
GKYGTATG	145	CATACRMC	55	72.5	1.54	9.47
GMGGAMGT	124	ACKTCCKC	50	71.26	1.8	11.75
GMGGGTKT	186	AMACCCKC	58	76.23	1.49	6.44
GMGGRTTT	156	AAAYCCKC	60	72.22	1.61	9.74
GMGTGRGG	213	CCYCACKC	54	79.78	2.19	7.46
GMRTGAGG	185	CCTCAYKC	52	78.06	2.56	11.6
GRGGAGYG	254	CRCTCCYC	85	74.93	1.84	5.58
GRGKAGTG	150	CACTMCYC	45	76.92	1.64	7.69
GRTRGCGG	110	CCGCYAYC	48	69.62	1.77	11.23
GRTRGTGG	180	CCACYAYC	47	79.3	1.83	7.55
GTGCKGGM	154	KCCMGCAC	63	70.97	1.93	9.85
GTGCRGGA	188	TCCYGCAC	87	68.36	1.73	13.45
GTGCRGKA	277	TMCYGCAC	141	66.27	1.44	8.29
GTGCRGRA	299	TYCYGCAC	155	65.86	1.45	7.74
GTGCRRGA	289	TCYYGCAC	146	66.44	1.54	9.37
GTGMGGGM	168	KCCCKCAC	52	76.36	1.8	6.75
GTGMRGGA	280	TCCYKCAC	106	72.54	1.61	8.5
GTGRKGTG	233	CACMYCAC	51	82.04	1.57	7.37
GTGYGGGM	192	KCCCRCAC	67	74.13	1.58	8.76
GTGYGRGA	149	TCYCRCAC	55	73.04	1.77	8.5
GTGYRGGA	260	TCCYRCAC	104	71.43	1.55	10.57
GTGYTYGG	162	CCRARCAC	81	66.67	1.94	11.54
GTKCGGGM	127	KCCCGMAC	58	68.65	2.17	16.35
GTKCGKGA	175	TCMCGMAC	58	75.11	1.47	6.98
GTKCGRGA	116	TCYCGMAC	55	67.84	2.56	14.13
GTKCRGGA	235	TCCYGMAC	130	64.38	1.72	12.54
GTKMGGGA	135	TCCCKMAC	45	75	2.04	10.94
GTKYGGGA	151	TCCCRMAC	54	73.66	1.89	10.72
GTRCRGGA	263	TCCYGYAC	139	65.42	1.39	9.34
GTRGTGGM	160	KCCACYAC	50	76.19	1.85	8.32
GTRTKCGT	236	ACGMAYAC	82	74.21	1.33	7.18
GYGGYGGT	245	ACCRCCRC	79	75.62	1.44	5.44
GYRTGCGT	331	ACGCAYRC	136	70.88	1.29	3.74
KARGGGAG	144	CTCCCYTM	60	70.59	1.79	7.87
KCGTGRGG	215	CCYCACGM	62	77.62	2	6.59
KCRTGAGG	162	CCTCAYGM	63	72	2.56	13.19
KGCGGTGK	288	MCACCGCM	100	74.23	1.58	5.42
KGCGKTGG	235	CCAMCGCM	77	75.32	1.41	12.48
KGMGGTGG	254	CCACCKCM	67	79.13	1.48	7.19
KGRGGATA	148	TATCCYCM	61	70.81	1.86	11.28
KGYGCCGG	187	CCGGCRCM	95	66.31	1.94	11.59
KGYGGTGG	298	CCACCRCM	75	79.89	1.34	5.26
KRAGCGTG	335	CACGCTYM	110	75.28	1.78	4.98
KTGATGYG	209	CRCATCAM	65	76.28	1.4	7.27
KTGCGGGR	197	YCCCGCAM	52	79.12	1.67	6.25
KTGTGCKT	281	AMGCACAM	92	75.34	1.21	6.11
KTKCGGGA	110	TCCCGMAM	57	65.87	2.42	17.77
MGGAYGTG	187	CACRTCCK	59	76.02	1.5	8.49
MGGMTGAG	127	CTCAKCCK	53	70.56	1.73	11.26
MRTGCGGT	183	ACCGCAYK	101	64.44	1.67	12.57
RAGGTGKA	139	TMCACCTY	51	73.16	1.79	9.38
RAGGTKGA	148	TCMACCTY	48	75.51	1.87	10.85
RCGTGGGK	182	MCCCACGY	74	71.09	1.62	12.24
RCGTGRGG	212	CCYCACGY	64	76.81	2.43	9.92
RCGTRGGG	136	CCCYACGY	70	66.02	1.68	10.34
RCKTGGGG	147	CCCCAMGY	62	70.33	1.51	10.8
RCRTGAGG	160	CCTCAYGY	56	74.07	2.62	13.11
RCRTGGGG	161	CCCCAYGY	56	74.19	1.71	7.62
RGGAYGTG	189	CACRTCCY	67	73.83	1.44	8.6
RGGTGGAG	126	CTCCACCY	37	77.3	1.78	15.01
RGGTGGAK	197	MTCCACCY	56	77.87	1.49	11.18
RGKGAGCG	240	CGCTCMCY	110	68.57	1.79	7.79
RGRTTTCT	110	AGAAAYCY	61	64.33	2.48	11.6
RGTGGARG	186	CYTCCACY	63	74.7	1.58	8.42
RGTRGTGG	175	CCACYACY	44	79.91	1.81	7.93
RKGCGGGA	107	TCCCGCMY	41	72.3	1.95	11.38
RKGTGGAG	198	CTCCACMY	57	77.65	1.63	12.23
RMGTGAGG	153	CCTCACKY	42	78.46	2.34	7.65
RTGCGGGM	143	KCCCGCAY	65	68.75	1.67	16.25
RTGGAGRA	177	TYCTCCAY	56	75.97	1.74	6.47
RTGMGGGA	149	TCCCKCAY	51	74.5	1.66	8.58
RTKCGGGA	110	TCCCGMAY	57	65.87	2.15	20.41
RYGTGCGT	377	ACGCACRY	144	72.36	1.29	3.86
TGAGCKYG	311	CRMGCTCA	143	68.5	1.63	5.78
TGAGYGKG	247	CMCRCTCA	82	75.08	1.89	6.01
TGAKGCGM	197	KCGCMTCA	93	67.93	1.46	12.32
TGATGYGM	164	KCRCATCA	84	66.13	1.58	11.95
TGATGYGY	225	RCRCATCA	87	72.12	1.55	6.01
TGCGYTYG	315	CRARCGCA	174	64.42	1.52	4.08
TGCTRTTK	148	MAAYAGCA	80	64.91	1.93	10.43
TGKGCGKG	266	CMCGCMCA	93	74.09	1.69	5.39
TGKGCGTK	301	MACGCMCA	94	76.2	1.51	7.28
TGKGYGTG	374	CACRCMCA	102	78.57	1.32	3.25
TGKKCGTG	261	CACGMMCA	90	74.36	1.46	6.22
TGMGCGTG	330	CACGCKCA	125	72.53	1.47	4.92
TGMGCGTK	506	MACGCKCA	225	69.22	1.36	3.82
TGMGKAGG	116	CCTMCKCA	41	73.89	1.63	12.78
TGMGYGTG	530	CACRCKCA	179	74.75	1.32	3.14
TGTGCGKK	337	MMCGCACA	109	75.56	1.56	5.18
TGTGCGTK	224	MACGCACA	63	78.05	1.6	8.16
TGTGCGYG	337	CRCGCACA	130	72.16	1.44	4.27
TGTGCGYK	476	MRCGCACA	190	71.47	1.4	4.43
TGTGCKTK	328	MAMGCACA	99	76.81	1.35	5.97
TGTGCKYG	448	CRMGCACA	175	71.91	1.41	3.49
TGTGCRTK	311	MAYGCACA	116	72.83	1.49	6.53
TGTGCRYT	224	ARYGCACA	108	67.47	1.57	11.65
TGTGMGKG	254	CMCKCACA	74	77.44	1.64	4.8
TGTGMGTK	258	MACKCACA	72	78.18	1.43	7.08
TGTGMGYG	387	CRCKCACA	146	72.61	1.33	4.52
TGTGYGKG	387	CMCRCACA	98	79.79	1.22	3.54
TGTGYGTG	263	CACRCACA	66	79.94	1.42	6.08
TGTGYGTK	383	MACRCACA	97	79.79	1.35	7.61
TGTGYKTG	373	CAMRCACA	91	80.39	1.35	4.34
TGTKCGKG	267	CMCGMACA	88	75.21	1.48	7.48
TGTKCGTK	301	MACGMACA	92	76.59	1.43	7.05
TGTKCGYG	414	CRCGMACA	170	70.89	1.29	3.96
TGTRCGKG	297	CMCGYACA	98	75.19	1.58	4.66
TGTRCGTK	304	MACGYACA	101	75.06	1.4	3.45
TGYGCGTG	357	CACGCRCA	128	73.61	1.38	5.07
TGYGCGTK	553	MACGCRCA	210	72.48	1.31	4.82
TGYGMGTG	413	CACKCRCA	151	73.23	1.29	4.55
TGYRCGTG	486	CACGYRCA	214	69.43	1.33	4.44
TKKGCGTG	306	CACGCMMA	105	74.45	1.48	5.06
TKTGCGKG	308	CMCGCAMA	98	75.86	1.52	4.14
TKTGCGTK	348	MACGCAMA	111	75.82	1.3	7.25
TKTGMGTG	288	CACKCAMA	93	75.59	1.43	3.69
TKTGYGTG	412	CACRCAMA	111	78.78	1.29	3.62
TRAGCGKG	193	CMCGCTYA	75	72.01	1.87	7.11
TRAGYGTG	228	CACRCTYA	79	74.27	1.63	5.32
TRCGGGAR	140	YTCCCGYA	62	69.31	1.76	14.56
TRMGCGTG	408	CACGCKYA	179	69.51	1.43	6.68
TRTGCGKG	255	CMCGCAYA	91	73.7	1.52	6.11
TRTGCGTG	180	CACGCAYA	62	74.38	1.62	6.7
TRTGCGTK	287	MACGCAYA	97	74.74	1.45	9.22
TRTGYGTG	326	CACRCAYA	93	77.8	1.29	3.77
TRYGCGTG	441	CACGCRYA	182	70.79	1.34	6.27
TTGYGCRT	283	AYGCRCAA	155	64.61	1.32	12.87
TTTKGTTY	185	RAACMAAA	79	70.08	1.62	7.85
TTYTGYGC	401	GCRCARAA	220	64.57	1.38	5.07
YGGTGTGY	281	RCACACCR	97	74.34	1.47	4.09
YGRTGTGC	247	GCACAYCR	98	71.59	1.36	5
YGTGCGKG	398	CMCGCACR	135	74.67	1.4	3.72
YGTGCGTK	424	MACGCACR	143	74.78	1.3	3.62
YGTGCRGG	325	CCYGCACR	152	68.13	1.25	5.64
YGTGCRTT	239	AAYGCACR	95	71.56	1.35	5.37
YGTGGAGM	123	KCTCCACR	57	68.33	1.85	11.03
YRTGAGGG	109	CCCTCAYR	38	74.15	1.56	8.83
YTGAGRCG	110	CGYCTCAR	60	64.71	1.9	11.29

[truncated: 111 more sheets: Thermoanaerobacter_new, Thermoanaerobacter p, Synechoccocus_new, Synechoccocus CC9902, Streptococcus_new, Streptococcus thermophilus, Streptococcus suis, Streptococcus pyogenes, Streptococcus pneumoniae, Streptococcus pneumoniae C, Streptococcus equi, Streptococcus agalactiae, Staphylococcus_new, Staphylococcus aureus, Shigella flexneri, Shewanella oneidensis, Salmonella_new, Salmonella typhimurium, Rickettsia prowazekii, Rhodospeudomonas palustris …]
